# Supplementary material for: Paeoniflorin and Hydroxysafflor Yellow A in Xuebijing Injection Attenuate Sepsis-Induced Cardiac Dysfunction and Inhibit Proinflammatory Cytokine Production
Source: Front Pharmacol. 2021 Apr 13;11:614024. doi: 10.3389/fphar.2020.614024 (PMC8112230; doi:10.3389/fphar.2020.614024)
Supplement: Supplementary file 9 [file table1.xls]

gene_id	CLP	C0127	log2FoldChange	pvalue	padj	gene_name	gene_chr	gene_start	gene_end	gene_strand	gene_length	gene_biotype	gene_description	tf_family
ENSMUSG00000048572	2813.27033	310.8344796	3.178151381	1.73E-99	3.01E-95	Tmem252	19	24674008	24679661	+	2462	protein_coding	-	-
ENSMUSG00000038587	15960.91392	937.2244466	4.09003661	4.58E-75	3.98E-71	Akap12	10	4266380	4359470	+	6461	protein_coding	-	-
ENSMUSG00000038067	10461.87834	36.516638	8.162913936	7.72E-50	3.36E-46	Csf3	11	98701263	98703629	+	1413	protein_coding	-	-
ENSMUSG00000047881	1632.437209	270.5860814	2.592175025	2.21E-46	7.71E-43	Rell1	5	63908897	63968897	-	3856	protein_coding	-	-
ENSMUSG00000037035	5547.909897	327.4401439	4.082802639	4.08E-45	1.18E-41	Inhbb	1	119415465	119422248	-	4255	protein_coding	-	TGFb_propeptide
ENSMUSG00000030022	7361.188289	680.5391824	3.435288595	3.23E-43	8.03E-40	Adamts9	6	92772699	92943492	-	15048	protein_coding	-	TSP_1
ENSMUSG00000035673	8384.222313	1370.797607	2.612750001	1.98E-41	4.30E-38	Sbno2	10	80056992	80105571	-	10715	protein_coding	-	-
ENSMUSG00000036053	1533.613664	381.1532895	2.007804894	2.20E-37	3.82E-34	Fmnl2	2	52857860	53133804	+	5636	protein_coding	-	FH2
ENSMUSG00000005672	447.1472447	69.1860914	2.693149694	3.69E-37	5.83E-34	Kit	5	75574916	75656722	+	8911	protein_coding	-	Pkinase_Tyr
ENSMUSG00000025746	1130.633562	12.80246936	6.470344898	5.49E-36	6.83E-33	Il6	5	30013114	30019981	+	2428	protein_coding	-	-
ENSMUSG00000020250	3315.796963	1247.880763	1.409925038	8.14E-36	9.45E-33	Txnrd1	10	82833951	82897712	+	7086	protein_coding	-	Pyr_redox_2
ENSMUSG00000024042	3690.147856	998.9104582	1.88503382	2.66E-35	2.89E-32	Sik1	17	31844248	31855792	-	4511	protein_coding	-	Pkinase
ENSMUSG00000026640	3729.67804	1220.426149	1.611455911	3.19E-33	2.93E-30	Plxna2	1	194618218	194816869	+	17174	protein_coding	-	Sema
ENSMUSG00000021109	2899.908646	602.8936275	2.265552369	5.58E-33	4.86E-30	Hif1a	12	73901375	73947530	+	5896	protein_coding	-	PAS
ENSMUSG00000026580	20691.19964	834.2269685	4.632612687	4.04E-32	3.35E-29	Selp	1	164115264	164150026	+	4413	protein_coding	-	Lectin_C
ENSMUSG00000030162	674.723036	64.61458799	3.388545989	5.47E-32	4.32E-29	Olr1	6	129485244	129507165	-	3572	protein_coding	-	Lectin_C
ENSMUSG00000050896	824.1878487	219.6285117	1.907461095	8.70E-32	6.58E-29	Rtn4rl2	2	84871924	84886710	-	1506	protein_coding	-	-
ENSMUSG00000061878	1183.359909	170.1604631	2.799482984	8.09E-29	5.42E-26	Sphk1	11	116530925	116536674	+	4774	protein_coding	-	-
ENSMUSG00000033107	771.5061683	176.9090824	2.125016363	1.76E-28	1.09E-25	Rnf125	18	20944625	20983848	+	1334	protein_coding	-	-
ENSMUSG00000028525	4772.99537	752.3536821	2.665794266	4.53E-28	2.72E-25	Pde4b	4	102087543	102607259	+	10560	protein_coding	-	-
ENSMUSG00000030748	5475.082817	1388.346227	1.97953949	6.81E-28	3.95E-25	Il4ra	7	125552120	125579474	+	6002	protein_coding	-	-
ENSMUSG00000029321	3229.739506	658.6400818	2.294080545	1.67E-27	9.37E-25	Slc10a6	5	103605711	103629403	-	2124	protein_coding	-	-
ENSMUSG00000024561	10671.82501	2433.310333	2.132767448	2.05E-27	1.12E-24	Mbd1	18	74267605	74282732	+	6616	protein_coding	-	MBD
ENSMUSG00000046546	5554.378887	1008.850027	2.460842142	2.47E-27	1.27E-24	Fam43a	16	30599723	30602797	+	3075	protein_coding	-	-
ENSMUSG00000009681	5586.614911	864.5890391	2.691965704	4.49E-27	2.23E-24	Bcr	10	75060592	75184921	+	8191	protein_coding	-	RhoGAP
ENSMUSG00000029135	8929.219353	1936.523953	2.205020717	5.10E-27	2.47E-24	Fosl2	5	32135801	32157842	+	9680	protein_coding	-	bZIP_1
ENSMUSG00000000532	2202.040871	820.7252521	1.424274133	6.11E-27	2.87E-24	Acvr1b	15	101174067	101213684	+	4418	protein_coding	-	Pkinase
ENSMUSG00000039328	1088.982719	272.4083914	1.999494645	1.56E-26	7.16E-24	Rnf122	8	31111820	31131482	+	9012	protein_coding	-	-
novel.369	255.464656	38.34177467	2.737537018	2.04E-26	8.87E-24	-	8	72224470	72239055	-	10688	-	PF01140:Matrix protein (MA), p15	-
ENSMUSG00000032515	2237.969513	496.0017079	2.174153017	9.62E-26	3.99E-23	Csrnp1	9	119971163	119984658	-	3473	protein_coding	-	-
ENSMUSG00000051335	4487.174949	1850.671782	1.277603127	1.75E-25	6.64E-23	Gfod1	13	43195245	43304172	-	7208	protein_coding	-	GFO_IDH_MocA
novel.329	574.0912859	163.9046721	1.806857795	3.32E-25	1.23E-22	-	6	148635025	148640335	+	5311	-	PF01140:Matrix protein (MA), p15	-
ENSMUSG00000006403	9016.400932	389.8856661	4.531866956	1.02E-24	3.62E-22	Adamts4	1	171250421	171260637	+	4810	protein_coding	-	TSP_1
ENSMUSG00000034765	779.7098529	121.0789345	2.687675461	1.14E-24	3.96E-22	Dusp5	19	53529109	53542431	+	2473	protein_coding	-	DSPc
ENSMUSG00000022094	8989.42942	2245.067366	2.001565179	2.10E-24	7.02E-22	Slc39a14	14	70303469	70351425	-	10550	protein_coding	-	-
ENSMUSG00000004668	206.4797471	7.812347683	4.722634244	2.30E-24	7.56E-22	Abca13	11	9191942	9684259	+	19737	protein_coding	-	ABC_tran
ENSMUSG00000024754	2390.046794	941.3000738	1.344733248	9.80E-24	3.16E-21	Tmem2	19	21778342	21858327	+	6667	protein_coding	-	-
ENSMUSG00000029171	629.7430365	192.8929881	1.70778939	1.78E-23	5.53E-21	Pgm1	5	64092950	64128351	+	2590	protein_coding	-	PGM_PMM_II
ENSMUSG00000041308	2576.032222	896.1075291	1.523441573	2.43E-23	7.42E-21	Sntb2	8	106935750	107019714	+	10350	protein_coding	-	PDZ
ENSMUSG00000031880	10011.81017	1361.571445	2.878574448	3.20E-23	9.45E-21	Rrad	8	104628070	104631327	-	1577	protein_coding	-	Ras
ENSMUSG00000038264	5451.815163	1917.480183	1.507509694	4.54E-23	1.29E-20	Sema7a	9	57940112	57962865	+	3298	protein_coding	-	Sema
ENSMUSG00000022951	8549.67632	1483.753256	2.526542943	1.04E-22	2.86E-20	Rcan1	16	92391953	92466146	-	2506	protein_coding	-	-
ENSMUSG00000044813	1113.930503	286.6932421	1.957910261	1.17E-22	3.17E-20	Shb	4	45423278	45532470	-	3199	protein_coding	-	SH2
ENSMUSG00000044562	2602.287527	746.0215674	1.802651647	2.36E-22	6.32E-20	Rasip1	7	45627488	45639093	+	3202	protein_coding	-	DIL
ENSMUSG00000024427	1693.564628	273.0886255	2.63316005	2.49E-22	6.57E-20	Spry4	18	38586268	38601268	-	4587	protein_coding	-	-
novel.81	285.8905791	64.43950704	2.149691038	5.20E-22	1.35E-19	-	13	51633934	51638969	+	439	-	-	-
ENSMUSG00000031762	4977.445618	716.325437	2.796632779	5.29E-22	1.35E-19	Mt2	8	94172664	94173568	+	588	protein_coding	-	-
ENSMUSG00000032860	2710.389946	708.5945121	1.935844781	2.54E-21	6.30E-19	P2ry2	7	100996568	101012866	-	3927	protein_coding	-	7tm_1
ENSMUSG00000020407	906.7793105	113.8865628	2.993742625	2.61E-21	6.39E-19	Upp1	11	9118103	9136170	+	1961	protein_coding	-	-
ENSMUSG00000037447	2776.623614	589.2733769	2.23659267	3.59E-21	8.55E-19	Arid5a	1	36307733	36324029	+	12540	protein_coding	-	-
ENSMUSG00000029380	28669.33064	701.4410108	5.353075091	5.68E-21	1.32E-18	Cxcl1	5	90891241	90893115	+	1875	protein_coding	-	-
ENSMUSG00000052560	770.331193	264.0001231	1.545334714	1.38E-20	3.12E-18	Cpne8	15	90487482	90679432	-	4164	protein_coding	-	C2
ENSMUSG00000073680	236.5017133	21.54763323	3.453470603	1.95E-20	4.30E-18	Tmem88b	4	155781591	155785874	-	3471	protein_coding	-	-
ENSMUSG00000024539	584.9067541	221.8473045	1.397033645	2.33E-20	5.07E-18	Ptpn2	18	67665511	67724595	-	3125	protein_coding	-	Y_phosphatase
ENSMUSG00000024235	934.6126023	228.2654933	2.033586053	4.16E-20	8.83E-18	Map3k8	18	4331327	4353015	-	4504	protein_coding	-	Pkinase
ENSMUSG00000031681	1072.649909	443.5006724	1.273829034	9.65E-20	2.00E-17	Smad1	8	79338395	79399518	-	6262	protein_coding	-	MH2
ENSMUSG00000004040	14948.05585	6698.089731	1.158156382	1.85E-19	3.65E-17	Stat3	11	100885098	100939540	-	9527	protein_coding	-	STAT_alpha
ENSMUSG00000022346	1431.153485	214.8858363	2.73605972	1.92E-19	3.75E-17	Myc	15	61985391	61990374	+	2717	protein_coding	-	Myc_N
ENSMUSG00000032578	2421.82435	807.8284189	1.584386293	2.66E-19	5.14E-17	Cish	9	107296026	107302784	+	6419	protein_coding	-	SOCS_box
ENSMUSG00000037411	14074.10459	787.5880313	4.159646132	3.54E-19	6.69E-17	Serpine1	5	137061504	137072268	-	3876	protein_coding	-	Serpin
ENSMUSG00000026558	2894.979789	780.2252628	1.891989639	3.71E-19	6.88E-17	Uck2	1	167222883	167285320	-	5464	protein_coding	-	-
ENSMUSG00000027832	3814.785802	144.6594284	4.721497181	3.72E-19	6.88E-17	Ptx3	3	66219910	66225805	+	2682	protein_coding	-	-
ENSMUSG00000039529	905.9695222	275.2313908	1.717981221	7.21E-19	1.27E-16	Atp8b1	18	64528979	64661000	-	6440	protein_coding	-	E1-E2_ATPase
ENSMUSG00000034640	1081.77305	232.5410466	2.216661115	8.11E-19	1.41E-16	Tiparp	3	65528410	65555518	+	4358	protein_coding	-	-
ENSMUSG00000054855	7512.753597	286.0810256	4.714913488	9.51E-19	1.64E-16	Rnd1	15	98663421	98677461	-	2967	protein_coding	-	Ras
ENSMUSG00000071637	12799.58342	2945.338211	2.119558363	2.21E-18	3.66E-16	Cebpd	16	15887286	15891031	+	3746	protein_coding	-	bZIP_2
ENSMUSG00000021250	1522.259653	197.4832283	2.946682938	2.61E-18	4.25E-16	Fos	12	85473890	85477273	+	2352	protein_coding	-	bZIP_1
ENSMUSG00000022500	4540.820357	1210.297776	1.907706561	3.75E-18	6.03E-16	Litaf	16	10959275	11066157	-	5156	protein_coding	-	-
ENSMUSG00000042622	3110.544827	821.7681247	1.920285008	3.78E-18	6.03E-16	Maff	15	79346621	79359076	+	2594	protein_coding	-	bZIP_Maf
novel.335	842.2143044	279.1037095	1.593533783	6.33E-18	9.76E-16	-	6	95038350	95043755	-	5406	-	PF01140:Matrix protein (MA), p15	-
ENSMUSG00000053113	10173.77657	1402.499884	2.858893002	8.24E-18	1.26E-15	Socs3	11	117966079	117970047	-	2891	protein_coding	-	SH2
ENSMUSG00000022146	3572.362634	1271.284512	1.490533248	9.26E-18	1.40E-15	Osmr	15	6813577	6874969	-	12113	protein_coding	-	fn3
ENSMUSG00000029379	403.9503068	5.205020021	6.287191025	1.17E-17	1.75E-15	Cxcl3	5	90786103	90789600	+	3498	protein_coding	-	-
ENSMUSG00000032656	451.0599446	142.4630766	1.662181544	1.26E-17	1.88E-15	March3	18	56761716	56925548	-	6006	protein_coding	-	-
ENSMUSG00000004451	2029.057556	926.3753091	1.131204196	2.14E-17	3.10E-15	Ralb	1	119470305	119504794	-	4930	protein_coding	-	Ras
ENSMUSG00000087006	2908.56423	314.6817172	3.208859495	2.35E-17	3.39E-15	Gm13889	2	93955810	93957201	-	1392	protein_coding	-	-
ENSMUSG00000034394	1197.325296	25.66989017	5.547585282	3.34E-17	4.68E-15	Lif	11	4257557	4272514	+	4350	protein_coding	-	-
ENSMUSG00000024912	251.7408865	59.95504132	2.073190019	3.94E-17	5.44E-15	Fosl1	19	5447703	5455945	+	1707	protein_coding	-	bZIP_1
ENSMUSG00000087684	849.1749285	167.3950323	2.342449752	4.11E-17	5.63E-15	1200007C13Rik	2	167827693	167833646	-	2455	lincRNA	-	-
ENSMUSG00000004100	528.604369	184.5686676	1.519157988	5.54E-17	7.41E-15	Ppan	9	20888175	20892178	+	4004	protein_coding	-	-
ENSMUSG00000025986	1030.393796	436.2578351	1.239208308	8.85E-17	1.17E-14	Slc39a10	1	46807544	46892852	-	6095	protein_coding	-	-
ENSMUSG00000059970	448.6895566	171.3755333	1.387857796	9.96E-17	1.30E-14	Hspa2	12	76404176	76406938	+	2644	protein_coding	-	HSP70
ENSMUSG00000020676	412.6773821	37.50758595	3.461597889	1.17E-16	1.52E-14	Ccl11	11	82057823	82062955	+	1082	protein_coding	-	-
ENSMUSG00000029019	1664.433803	183.0202981	3.185810244	1.43E-16	1.82E-14	Nppb	4	147985788	147987205	+	781	protein_coding	-	-
ENSMUSG00000024785	497.3706135	169.5044452	1.553864184	2.45E-16	3.09E-14	Rcl1	19	29101375	29143843	+	1803	protein_coding	-	-
ENSMUSG00000023034	2606.959423	488.3814136	2.416409126	3.23E-16	4.05E-14	Nr4a1	15	101254269	101274795	+	3509	protein_coding	-	Hormone_recep
ENSMUSG00000056501	5010.04908	1546.787092	1.6955353	3.33E-16	4.14E-14	Cebpb	2	167688915	167690418	+	1504	protein_coding	-	bZIP_2
ENSMUSG00000031504	733.2587308	227.166458	1.6912493	6.42E-16	7.81E-14	Rab20	8	11453518	11478710	-	1392	protein_coding	-	Ras
ENSMUSG00000032487	2549.826365	180.3041025	3.82267337	8.33E-16	1.01E-13	Ptgs2	1	150100031	150108227	+	4580	protein_coding	-	An_peroxidase
ENSMUSG00000089762	764.8112064	262.0331354	1.54591103	1.13E-15	1.34E-13	Ier5l	2	30471537	30474219	-	2683	protein_coding	-	-
ENSMUSG00000037242	22378.76382	10080.56323	1.150581947	1.36E-15	1.59E-13	Clic4	4	135213969	135272814	-	6572	protein_coding	-	-
ENSMUSG00000023068	2935.006085	921.6772687	1.670663199	1.44E-15	1.67E-13	Nus1	10	52417547	52440183	+	4867	protein_coding	-	Prenyltransf
ENSMUSG00000042607	490.0339265	99.4535716	2.298823924	2.54E-15	2.89E-13	Asb4	6	5383386	5433022	+	3932	protein_coding	-	SOCS_box
ENSMUSG00000020701	220.8368072	5.867442543	5.248246604	3.48E-15	3.91E-13	Tmem132e	11	82388900	82446332	+	4693	protein_coding	-	-
ENSMUSG00000052837	11386.99209	1990.873516	2.515985405	3.92E-15	4.35E-13	Junb	8	84974484	84978718	-	2301	protein_coding	-	-
ENSMUSG00000046223	1862.132194	207.3467546	3.167677232	4.26E-15	4.70E-13	Plaur	7	24462484	24475968	+	2617	protein_coding	-	-
ENSMUSG00000055491	1057.20472	392.5098418	1.430296917	5.85E-15	6.32E-13	Pprc1	19	46044886	46072915	+	7516	protein_coding	-	-
ENSMUSG00000020075	2779.106847	1207.839926	1.202251167	5.91E-15	6.35E-13	Ddx21	10	62580251	62602281	-	5177	protein_coding	-	DEAD
ENSMUSG00000028341	416.8957258	66.57671784	2.646791242	7.22E-15	7.71E-13	Nr4a3	4	48045153	48086447	+	5987	protein_coding	-	zf-C4
ENSMUSG00000032776	132.0442372	22.21141969	2.569405973	7.41E-15	7.87E-13	Mctp2	7	72077830	72306608	-	12351	protein_coding	-	C2
ENSMUSG00000026582	11823.9696	583.887034	4.340059352	7.87E-15	8.25E-13	Sele	1	164048234	164057677	+	2912	protein_coding	-	Lectin_C
ENSMUSG00000028069	372.6468083	168.7901127	1.143624724	8.04E-15	8.33E-13	Gpatch4	3	88043108	88055993	+	2447	protein_coding	-	G-patch
ENSMUSG00000017929	1820.08501	612.3085693	1.572151976	8.12E-15	8.36E-13	B4galt5	2	167298444	167349183	-	4308	protein_coding	-	-
ENSMUSG00000055994	642.5900307	145.4937926	2.144374508	1.12E-14	1.14E-12	Nod2	8	88647315	88688474	+	5014	protein_coding	-	NACHT
novel.226	347.7121211	95.16746881	1.868545231	1.65E-14	1.66E-12	-	2	84898645	84908112	+	4129	-	PF00429:ENV polyprotein (coat polyprotein)|PF18697:Murine leukemia virus (MLV) integrase (IN) C-terminal domain	-
ENSMUSG00000053175	2863.296414	470.6494263	2.605153128	2.20E-14	2.17E-12	Bcl3	7	19808462	19822770	-	2475	protein_coding	-	-
ENSMUSG00000045349	306.8010158	7.811665715	5.295964334	2.31E-14	2.27E-12	Sh2d5	4	138250403	138261332	+	3740	protein_coding	-	-
ENSMUSG00000011179	2222.714399	922.5403159	1.268969872	2.64E-14	2.57E-12	Odc1	12	17544794	17551505	+	3405	protein_coding	-	-
ENSMUSG00000058427	7242.440842	72.1400907	6.650002002	3.66E-14	3.52E-12	Cxcl2	5	90903871	90905938	+	2068	protein_coding	-	-
ENSMUSG00000037580	1219.331697	337.0344888	1.855844756	3.74E-14	3.58E-12	Gch1	14	47153895	47189413	-	6251	protein_coding	-	GTP_cyclohydroI
ENSMUSG00000110588	89.99825757	6.935708787	3.703587782	5.09E-14	4.78E-12	Gm45774	8	94170748	94173412	-	2665	antisense	-	-
ENSMUSG00000107092	803.8760369	330.5061632	1.283228697	5.77E-14	5.34E-12	Gm7993	5	95974240	95975623	+	1384	processed_pseudogene	-	-
ENSMUSG00000026819	1775.637809	213.8562558	3.054278164	5.79E-14	5.34E-12	Slc25a25	2	32414487	32451445	-	7862	protein_coding	-	Mito_carr
ENSMUSG00000021453	1925.771615	534.3465615	1.849634337	8.09E-14	7.33E-12	Gadd45g	13	51846678	51848468	+	1173	protein_coding	-	-
ENSMUSG00000014158	892.1030161	365.4775984	1.288471495	1.05E-13	9.44E-12	Trpv4	5	114622152	114658421	-	4076	protein_coding	-	Ion_trans
ENSMUSG00000075012	295.0820381	24.57853211	3.585717371	1.20E-13	1.08E-11	Fjx1	2	102449366	102452499	-	3134	protein_coding	-	-
ENSMUSG00000040364	165.4109951	27.57516076	2.589506625	1.31E-13	1.17E-11	Sec1	7	45677686	45694402	-	2470	protein_coding	-	-
ENSMUSG00000004356	659.1377109	319.6220059	1.044748405	1.64E-13	1.44E-11	Utp20	10	88746607	88826804	-	10199	protein_coding	-	-
ENSMUSG00000042354	673.5230181	226.2442224	1.572799432	1.66E-13	1.45E-11	Gnl3	14	31012433	31019152	-	6101	protein_coding	-	-
ENSMUSG00000038301	680.3475908	237.8175745	1.516388196	1.74E-13	1.50E-11	Snx10	6	51523901	51590679	+	9300	protein_coding	-	PX
ENSMUSG00000040511	2155.873985	536.5291624	2.006797187	1.82E-13	1.56E-11	Pvr	7	19903578	19921160	-	6122	protein_coding	-	V-set
ENSMUSG00000024935	132.201586	23.34736525	2.508928344	1.90E-13	1.61E-11	Slc1a1	19	28835049	28913960	+	6170	protein_coding	-	SDF
ENSMUSG00000035385	11157.07368	733.3021756	3.927543967	2.20E-13	1.83E-11	Ccl2	11	82035571	82037453	+	1138	protein_coding	-	-
novel.76	626.8174723	107.8790683	2.538518784	2.31E-13	1.90E-11	-	12	59222633	59227139	-	4469	-	PF01140:Matrix protein (MA), p15	-
ENSMUSG00000051439	4643.98864	1048.532723	2.147154957	2.44E-13	1.99E-11	Cd14	18	36725074	36726736	-	1572	protein_coding	-	-
ENSMUSG00000025161	1068.180273	246.103959	2.117776855	3.52E-13	2.78E-11	Slc16a3	11	120948480	120960868	+	5318	protein_coding	-	MFS_1
ENSMUSG00000046688	607.9663011	172.8769183	1.814849598	3.90E-13	3.04E-11	Tifa	3	127789805	127832164	+	3199	protein_coding	-	-
ENSMUSG00000027737	101.2411433	6.640085984	3.935315147	4.23E-13	3.29E-11	Slc7a11	3	49892526	50443614	-	13922	protein_coding	-	-
ENSMUSG00000090698	1771.9252	459.5226622	1.947441827	5.59E-13	4.28E-11	Apold1	6	134981718	134986836	+	3567	protein_coding	-	-
ENSMUSG00000028633	1806.304528	544.5120495	1.730150348	6.21E-13	4.74E-11	Ctps	4	120539868	120570276	-	3316	protein_coding	-	CTP_synth_N
ENSMUSG00000055044	2340.181787	921.4841495	1.344577302	7.15E-13	5.41E-11	Pdlim1	19	40221173	40271842	-	5260	protein_coding	-	PDZ
ENSMUSG00000071036	177.7364223	17.67564186	3.329670765	8.39E-13	6.32E-11	Gm10309	17	86497732	86505232	-	2005	protein_coding	-	-
ENSMUSG00000042688	1427.676913	503.7705998	1.502587183	9.45E-13	7.06E-11	Mapk6	9	75369062	75410005	-	6675	protein_coding	-	Pkinase
ENSMUSG00000011008	144.4242566	11.78551888	3.629901698	1.12E-12	8.19E-11	Mcoln2	3	146149833	146195513	+	3288	protein_coding	-	-
ENSMUSG00000073489	1116.154821	374.2044131	1.577414053	1.17E-12	8.54E-11	Ifi204	1	173747293	173766943	-	3561	protein_coding	-	PAAD_DAPIN
ENSMUSG00000024349	1383.521143	286.3990509	2.272571214	1.36E-12	9.85E-11	Tmem173	18	35733678	35740554	-	2302	protein_coding	-	-
ENSMUSG00000020423	4527.179454	1468.327666	1.624433334	1.38E-12	9.90E-11	Btg2	1	134075170	134079120	-	2743	protein_coding	-	-
novel.64	186.0490604	35.4641411	2.393449034	1.40E-12	1.00E-10	-	12	21938441	21940675	+	2235	-	PF01140:Matrix protein (MA), p15	-
ENSMUSG00000031765	62366.91442	20662.34861	1.593790751	1.42E-12	1.01E-10	Mt1	8	94179082	94180327	+	1246	protein_coding	-	-
ENSMUSG00000026475	1549.308516	75.03076575	4.368817747	2.09E-12	1.47E-10	Rgs16	1	153740349	153745468	+	2339	protein_coding	-	RGS
ENSMUSG00000070407	198.3759242	60.30411354	1.716415759	2.40E-12	1.67E-10	Hs3st3b1	11	63885792	63922290	-	4911	protein_coding	-	Sulfotransfer_1
ENSMUSG00000050578	312.8451435	11.99905328	4.711133584	2.64E-12	1.83E-10	Mmp13	9	7272514	7283331	+	2673	protein_coding	-	Hemopexin
ENSMUSG00000035828	10381.3331	4056.334048	1.355750795	2.64E-12	1.83E-10	Pim3	15	88862186	88865726	+	2427	protein_coding	-	Pkinase
ENSMUSG00000015176	1281.202907	537.1000752	1.25478682	4.34E-12	2.92E-10	Nolc1	19	46075863	46085530	+	4483	protein_coding	-	-
ENSMUSG00000006445	538.411337	234.018539	1.20218503	4.66E-12	3.13E-10	Epha2	4	141301240	141329384	+	4674	protein_coding	-	Pkinase_Tyr
ENSMUSG00000024014	2279.873748	650.3763119	1.809796398	5.05E-12	3.38E-10	Pim1	17	29490812	29496111	+	2638	protein_coding	-	Pkinase
ENSMUSG00000050244	770.0299651	304.1597687	1.341173108	6.55E-12	4.33E-10	Heatr1	13	12395027	12440289	+	7828	protein_coding	-	-
ENSMUSG00000085412	153.3897096	14.99168155	3.351187908	6.58E-12	4.34E-10	Halr1	6	52102949	52113684	+	981	lincRNA	-	-
ENSMUSG00000058006	807.097865	250.8821588	1.685068194	8.29E-12	5.43E-10	Mdn1	4	32657119	32775217	+	21836	protein_coding	-	AAA_5
ENSMUSG00000050105	1583.262569	590.6972188	1.422062047	1.10E-11	7.10E-10	Grrp1	4	134251110	134254106	-	1275	protein_coding	-	-
ENSMUSG00000013846	6773.197793	2943.628789	1.202237783	1.30E-11	8.26E-10	St3gal1	15	67102875	67176830	-	6851	protein_coding	-	Glyco_transf_29
ENSMUSG00000033538	354.8491306	108.0897944	1.714648465	1.31E-11	8.26E-10	Casp4	9	5308828	5336783	+	3710	protein_coding	-	Peptidase_C14
ENSMUSG00000054321	182.5397378	62.94298356	1.536426178	1.31E-11	8.26E-10	Taf4b	18	14783245	14900359	+	5149	protein_coding	-	-
ENSMUSG00000020275	544.648333	167.4346705	1.701603783	1.58E-11	9.88E-10	Rel	11	23736847	23770970	-	7466	protein_coding	-	RHD
ENSMUSG00000030199	1210.455492	491.9700502	1.299181124	1.77E-11	1.10E-09	Etv6	6	134035700	134270158	+	5983	protein_coding	-	Ets
ENSMUSG00000028793	2556.324684	1043.766122	1.292284375	1.83E-11	1.13E-09	Rnf19b	4	129058271	129085886	+	2872	protein_coding	-	IBR
ENSMUSG00000006442	1120.986986	393.4672052	1.510851513	2.36E-11	1.44E-09	Srm	4	148591503	148594993	+	1599	protein_coding	-	-
ENSMUSG00000000182	52.69719266	2.44374508	4.449037426	2.38E-11	1.44E-09	Fgf23	6	127072902	127081408	+	1814	protein_coding	-	-
ENSMUSG00000001305	345.9267396	124.5732183	1.473790549	2.99E-11	1.80E-09	Rrp15	1	186720978	186749358	-	3239	protein_coding	-	-
ENSMUSG00000074221	824.024092	347.1841215	1.24625789	3.02E-11	1.81E-09	Zfp568	7	29983955	30028282	+	7354	protein_coding	-	KRAB
ENSMUSG00000085156	104.2400178	23.08456099	2.180584945	3.45E-11	2.06E-09	Snhg15	11	6525591	6528760	-	1359	processed_transcript	-	-
ENSMUSG00000022074	440.1630919	89.86986395	2.293214711	3.47E-11	2.06E-09	Tnfrsf10b	14	69767472	69784411	+	5451	protein_coding	-	Death
ENSMUSG00000098188	470.4041737	115.1199511	2.029659307	3.78E-11	2.24E-09	Sowahc	10	59221953	59226434	+	4482	protein_coding	-	-
ENSMUSG00000039232	600.8289654	144.8826895	2.053049142	3.90E-11	2.29E-09	Stx11	10	12938209	12964298	-	4209	protein_coding	-	-
ENSMUSG00000029798	139.9281006	49.56895424	1.499849001	5.17E-11	2.92E-09	Herc6	6	57581000	57664632	+	9292	protein_coding	-	HECT
ENSMUSG00000047330	836.2796291	181.9260257	2.201885475	5.37E-11	3.02E-09	Kcne4	1	78816758	78820028	+	2657	protein_coding	-	-
ENSMUSG00000029817	981.129819	375.1468957	1.386431874	7.11E-11	3.94E-09	Tra2a	6	49243924	49264033	-	6945	protein_coding	-	RRM_1
ENSMUSG00000040596	756.982476	351.0567911	1.109178993	7.39E-11	4.08E-09	Pogk	1	166384622	166409863	-	9586	protein_coding	-	DDE
ENSMUSG00000034612	662.4120517	242.8561049	1.448544468	8.46E-11	4.61E-09	Chst11	10	82985498	83195900	+	5527	protein_coding	-	-
ENSMUSG00000043079	5710.451884	2625.114309	1.121270416	1.16E-10	6.24E-09	Synpo	18	60593973	60660142	-	9533	protein_coding	-	-
ENSMUSG00000035021	646.9740338	193.3311439	1.741387871	1.23E-10	6.52E-09	Baz1a	12	54892989	55014348	-	7159	protein_coding	-	Bromodomain
ENSMUSG00000021360	1331.931135	387.456224	1.781106854	1.27E-10	6.70E-09	Gcnt2	13	40859754	40960892	+	7051	protein_coding	-	-
ENSMUSG00000015501	1234.16518	525.5183036	1.231028679	1.51E-10	7.91E-09	Hivep2	10	13966075	14151374	+	13720	protein_coding	-	-
ENSMUSG00000040010	506.7078356	234.3122	1.114243029	1.52E-10	7.91E-09	Slc7a5	8	121881150	121907694	-	3708	protein_coding	-	-
ENSMUSG00000025278	4785.555582	1813.732222	1.399677073	1.53E-10	7.94E-09	Flnb	14	7817957	7951588	+	9198	protein_coding	-	CH
ENSMUSG00000008734	2334.253361	944.8820718	1.304934076	1.91E-10	9.82E-09	Gprc5b	7	118972047	118995211	-	4630	protein_coding	-	7tm_3
ENSMUSG00000032369	1874.818155	480.7569525	1.963522913	2.04E-10	1.04E-08	Plscr1	9	92249750	92272278	+	2462	protein_coding	-	Scramblase
ENSMUSG00000026749	865.4855282	324.3352525	1.416552861	2.22E-10	1.11E-08	Nek6	2	38511643	38594606	+	10714	protein_coding	-	Pkinase
ENSMUSG00000042406	5923.2918	2207.66644	1.423794548	2.25E-10	1.12E-08	Atf4	15	80255184	80257541	+	2358	protein_coding	-	bZIP_1
ENSMUSG00000025856	733.1637338	242.9416872	1.593756048	2.51E-10	1.23E-08	Pdgfa	5	138976014	138997370	-	3119	protein_coding	-	-
ENSMUSG00000029377	242.2845266	20.15765756	3.590212645	2.66E-10	1.29E-08	Ereg	5	91074622	91093646	+	4128	protein_coding	-	-
ENSMUSG00000002897	934.3563356	350.3889806	1.416020059	2.67E-10	1.29E-08	Il17ra	6	120463247	120487559	+	8662	protein_coding	-	-
ENSMUSG00000024999	307.3716212	140.093324	1.13387452	2.81E-10	1.36E-08	Noc3l	19	38788128	38819237	-	3977	protein_coding	-	CBF
ENSMUSG00000038279	847.2180761	354.4570494	1.257702056	3.11E-10	1.49E-08	Nop2	6	125131909	125144753	+	2772	protein_coding	-	-
ENSMUSG00000024742	64.8333932	10.35872428	2.657144808	4.31E-10	2.03E-08	Fen1	19	10199132	10204169	-	2422	protein_coding	-	XPG_I
ENSMUSG00000035049	647.184308	289.4051631	1.162278874	4.68E-10	2.19E-08	Rrp12	19	41862852	41896153	-	4319	protein_coding	-	NUC173
ENSMUSG00000002233	3385.238837	1337.020973	1.340497276	5.05E-10	2.35E-08	Rhoc	3	104788375	104794459	+	1618	protein_coding	-	Ras
novel.536	2729.99757	583.2985364	2.226990373	5.42E-10	2.51E-08	-	X	144273499	144278747	-	5249	-	PF01140:Matrix protein (MA), p15	-
ENSMUSG00000025921	460.5291979	164.1051614	1.488901445	5.85E-10	2.70E-08	Rdh10	1	16105774	16133734	+	4160	protein_coding	-	adh_short
ENSMUSG00000022218	144.2005532	38.04137809	1.925519163	7.10E-10	3.25E-08	Tgm1	14	55700009	55713926	-	3162	protein_coding	-	Transglut_core
ENSMUSG00000028370	212.2497747	53.04805926	2.001350795	7.14E-10	3.26E-08	Pappa	4	65124174	65357509	+	11027	protein_coding	-	Sushi
ENSMUSG00000018476	3247.848287	1136.898571	1.514524762	8.17E-10	3.68E-08	Kdm6b	11	69398508	69413675	-	6954	protein_coding	-	JmjC
ENSMUSG00000019850	5368.986397	580.9524205	3.208293634	8.82E-10	3.97E-08	Tnfaip3	10	19000910	19015657	-	7226	protein_coding	-	OTU
ENSMUSG00000057561	1066.890423	355.1228251	1.586133888	9.70E-10	4.34E-08	Eif1a	18	46597704	46610225	+	2879	protein_coding	-	-
ENSMUSG00000026072	1363.719447	634.348402	1.104914066	9.92E-10	4.43E-08	Il1r1	1	40225080	40317257	+	6363	protein_coding	-	TIR
ENSMUSG00000037405	17047.9392	2830.124965	2.590700758	1.03E-09	4.58E-08	Icam1	9	21015985	21028817	+	4360	protein_coding	-	-
ENSMUSG00000028413	4744.28271	2274.753522	1.060599107	1.15E-09	5.06E-08	B4galt1	4	40804602	40854005	-	4234	protein_coding	-	-
novel.541	53.98292988	9.643622066	2.489781569	1.16E-09	5.13E-08	-	Y	40026616	40031829	-	1365	-	-	-
ENSMUSG00000053560	1882.049183	640.4963726	1.555358278	1.34E-09	5.84E-08	Ier2	8	84661331	84662852	-	1522	protein_coding	-	-
ENSMUSG00000034686	193.9748488	35.25401653	2.463913165	1.92E-09	8.23E-08	Prr7	13	55464267	55473154	+	1359	protein_coding	-	-
ENSMUSG00000053897	1343.887808	383.6721425	1.80836757	2.07E-09	8.82E-08	Slc39a8	3	135825279	135888572	+	7664	protein_coding	-	-
novel.157	468.1221334	60.96994956	2.9408761	2.17E-09	9.25E-08	-	17	14072935	14078125	-	5191	-	PF01140:Matrix protein (MA), p15	-
ENSMUSG00000060477	1072.411511	357.9550667	1.583357912	2.35E-09	9.86E-08	Irak2	6	113638467	113695026	+	4412	protein_coding	-	Pkinase
ENSMUSG00000020205	480.4952839	118.9009007	2.013913593	2.83E-09	1.17E-07	Phlda1	10	111506286	111508645	+	2205	protein_coding	-	-
ENSMUSG00000017009	4031.955773	1124.175788	1.842705147	3.18E-09	1.30E-07	Sdc4	2	164424247	164443887	-	2547	protein_coding	-	-
ENSMUSG00000057541	388.885136	166.0965207	1.228377157	3.43E-09	1.39E-07	Pus7	5	23740648	23783711	-	8289	protein_coding	-	-
novel.92	859.1101697	276.230069	1.637808175	3.76E-09	1.51E-07	-	13	21762844	21768190	-	5347	-	PF01140:Matrix protein (MA), p15	-
ENSMUSG00000059213	83.89353473	12.32894632	2.76776872	4.04E-09	1.61E-07	Ddn	15	98803777	98809490	-	3781	protein_coding	-	-
ENSMUSG00000021835	521.7619794	234.5670071	1.152892833	4.08E-09	1.63E-07	Bmp4	14	46383520	46390669	-	2248	protein_coding	-	TGFb_propeptide
ENSMUSG00000097245	209.4957733	101.0623582	1.053392043	4.41E-09	1.75E-07	Gm5421	10	22343439	22345792	+	2354	processed_pseudogene	-	Aconitase
ENSMUSG00000052981	443.1482362	135.6842184	1.708243052	4.53E-09	1.79E-07	Ube2ql1	13	69702832	69739889	-	2674	protein_coding	-	UQ_con
ENSMUSG00000032000	2082.920621	580.9939035	1.842199875	5.03E-09	1.97E-07	Birc3	9	7848699	7873186	-	5009	protein_coding	-	BIR
ENSMUSG00000056749	1407.705044	441.9916102	1.670852316	5.83E-09	2.26E-07	Nfil3	13	52967209	52981073	-	2026	protein_coding	-	Vert_IL3-reg_TF
ENSMUSG00000042659	1474.105766	369.0337474	1.998267117	6.26E-09	2.42E-07	Arrdc4	7	68736995	68749241	-	4039	protein_coding	-	-
ENSMUSG00000041506	636.7093164	291.9310843	1.125374724	6.45E-09	2.48E-07	Rrp9	9	106475963	106485424	+	2933	protein_coding	-	-
novel.163	1840.266915	736.860365	1.320530894	6.59E-09	2.53E-07	-	17	35478296	35483125	-	4830	-	-	-
ENSMUSG00000017677	653.8670564	311.5135289	1.069617716	7.34E-09	2.79E-07	Wsb1	11	79239372	79254671	-	3987	protein_coding	-	SOCS_box
ENSMUSG00000026628	1459.076256	220.3588531	2.727215408	7.44E-09	2.82E-07	Atf3	1	191170296	191218039	-	2154	protein_coding	-	bZIP_1
ENSMUSG00000092035	239.2432819	32.36419896	2.883487375	7.46E-09	2.82E-07	Peg10	6	4747306	4760517	+	6667	protein_coding	-	Retrotrans_gag
ENSMUSG00000032280	1421.254417	654.7356942	1.118625053	7.64E-09	2.88E-07	Tle3	9	61372366	61418497	+	11653	protein_coding	-	-
ENSMUSG00000002578	112.5282676	41.20372298	1.44686469	8.53E-09	3.20E-07	Ikzf4	10	128630843	128645991	-	5995	protein_coding	-	-
ENSMUSG00000043091	1444.701219	482.2999979	1.583106746	8.73E-09	3.27E-07	Tuba1c	15	99029891	99038110	+	2287	protein_coding	-	Tubulin
ENSMUSG00000112831	51.25231725	0.292212965	7.304013038	9.46E-09	3.53E-07	AC167229.1	10	100129868	100144126	-	675	lincRNA	-	-
ENSMUSG00000031803	1070.756554	242.6815267	2.141666082	9.64E-09	3.59E-07	B3gnt3	8	71690756	71701789	-	3055	protein_coding	-	Galactosyl_T
ENSMUSG00000026020	812.6632637	229.8944994	1.820777432	1.01E-08	3.77E-07	Nop58	1	59684971	59719044	+	10758	protein_coding	-	-
ENSMUSG00000003541	5871.886555	1120.557987	2.389673662	1.07E-08	3.95E-07	Ier3	17	35821684	35822923	+	1131	protein_coding	-	-
ENSMUSG00000022246	574.3922569	214.5102515	1.421662442	1.11E-08	4.10E-07	Rai14	15	10568969	10714624	-	8462	protein_coding	-	-
ENSMUSG00000097815	14775.43694	4848.36286	1.607562373	1.18E-08	4.31E-07	Gm26809	6	18844220	18847360	+	2981	lincRNA	-	-
ENSMUSG00000044337	4798.75789	1962.952698	1.289793121	1.33E-08	4.84E-07	Ackr3	1	90203980	90216751	+	3348	protein_coding	-	7tm_1
ENSMUSG00000020692	340.8763557	157.5916635	1.113407986	1.42E-08	5.11E-07	Nle1	11	82900768	82908411	-	3233	protein_coding	-	WD40
ENSMUSG00000001473	1536.810308	687.6506468	1.160421776	1.44E-08	5.17E-07	Tubb6	18	67390717	67402748	+	1757	protein_coding	-	Tubulin
ENSMUSG00000062006	131.947449	47.27234042	1.481397121	1.52E-08	5.43E-07	Rpl34	3	130726831	130730398	-	2643	protein_coding	-	-
ENSMUSG00000030790	1056.228539	209.7296711	2.332510638	1.57E-08	5.59E-07	Adm	7	110627661	110629820	+	1619	protein_coding	-	-
ENSMUSG00000021281	3207.279048	843.1023533	1.927732001	1.62E-08	5.72E-07	Tnfaip2	12	111442469	111455018	+	4984	protein_coding	-	-
ENSMUSG00000036432	419.5678418	163.2893821	1.360411154	1.66E-08	5.84E-07	Siah2	3	58674938	58692400	-	2999	protein_coding	-	-
ENSMUSG00000022893	5235.007291	1720.027175	1.605829449	1.72E-08	6.02E-07	Adamts1	16	85793827	85803113	-	5302	protein_coding	-	TSP_1
novel.351	58.161636	9.011290214	2.68692395	1.74E-08	6.08E-07	-	7	22772826	22778177	-	596	-	-	-
ENSMUSG00000037872	964.7239543	103.4934805	3.22112262	1.83E-08	6.41E-07	Ackr1	1	173331886	173333750	-	1405	protein_coding	-	-
novel.236	721.131923	310.7041269	1.214387969	1.93E-08	6.74E-07	-	2	75638102	75642946	-	2193	-	-	-
ENSMUSG00000022797	321.3408841	126.321311	1.345181772	1.96E-08	6.79E-07	Tfrc	16	32608920	32632794	+	6185	protein_coding	-	TFR_dimer
ENSMUSG00000035373	5084.544275	578.4692383	3.136012664	1.99E-08	6.89E-07	Ccl7	11	82045712	82047525	+	801	protein_coding	-	-
ENSMUSG00000039994	924.7304902	412.5985439	1.164945406	2.10E-08	7.19E-07	Timeless	10	128232065	128252941	+	6115	protein_coding	-	TIMELESS_C
ENSMUSG00000023905	804.9147903	237.9125819	1.75908115	2.15E-08	7.33E-07	Tnfrsf12a	17	23675447	23677449	-	963	protein_coding	-	-
ENSMUSG00000004791	1004.74637	454.2981961	1.145310023	2.19E-08	7.46E-07	Pgf	12	85166635	85177790	-	2903	protein_coding	-	-
ENSMUSG00000027397	543.5206169	237.6002719	1.194012862	2.20E-08	7.46E-07	Slc20a1	2	129198764	129211616	+	5580	protein_coding	-	-
novel.320	8047.111086	2350.188915	1.775580269	2.22E-08	7.51E-07	-	5	114889926	114895139	-	5214	-	PF01140:Matrix protein (MA), p15	-
ENSMUSG00000049303	665.0933868	262.0208526	1.34463788	2.42E-08	8.13E-07	Syt12	19	4445908	4477447	-	5539	protein_coding	-	C2
ENSMUSG00000024778	1067.179884	511.2041283	1.062035781	2.45E-08	8.23E-07	Fas	19	34290659	34327770	+	1801	protein_coding	-	Death
ENSMUSG00000061024	828.0790077	376.087453	1.138941676	2.53E-08	8.44E-07	Rrs1	1	9545408	9547455	+	2048	protein_coding	-	-
ENSMUSG00000057367	1374.302249	562.6048103	1.288231853	2.53E-08	8.44E-07	Birc2	9	7818227	7837064	-	4580	protein_coding	-	CARD
ENSMUSG00000021493	1411.804193	684.9397697	1.043858919	2.60E-08	8.64E-07	Pdlim7	13	55495795	55513676	-	4849	protein_coding	-	LIM
ENSMUSG00000107211	234.9830291	96.00770015	1.293211843	2.63E-08	8.73E-07	Gm5864	5	32420003	32420972	+	970	processed_pseudogene	-	LIM
novel.324	3044.306642	1196.390174	1.347428381	2.63E-08	8.73E-07	-	6	41197582	41201607	+	3988	-	-	-
ENSMUSG00000002983	1265.01591	407.0286823	1.636319816	2.71E-08	8.85E-07	Relb	7	19606217	19629438	-	3885	protein_coding	-	RHD
ENSMUSG00000027859	747.729224	124.589315	2.586514322	2.87E-08	9.35E-07	Ngf	3	102469919	102521013	+	1469	protein_coding	-	-
ENSMUSG00000020027	1254.940322	607.5301317	1.04646412	3.17E-08	1.03E-06	Socs2	10	95385362	95417180	-	9531	protein_coding	-	SH2
ENSMUSG00000021025	9016.525698	2809.041629	1.68252081	3.30E-08	1.06E-06	Nfkbia	12	55489410	55492647	-	1610	protein_coding	-	Ank
ENSMUSG00000041449	2782.16606	693.6147312	2.004215805	3.64E-08	1.17E-06	Serpina3h	12	104247905	104253669	+	1434	transcribed_unprocessed_pseudogene	-	Serpin
ENSMUSG00000008384	677.0231626	280.1602982	1.273723702	4.02E-08	1.28E-06	Sertad1	7	27486910	27490316	+	1344	protein_coding	-	-
ENSMUSG00000058624	1655.910396	788.5493364	1.070147639	4.09E-08	1.29E-06	Gda	19	21391307	21473445	-	6135	protein_coding	-	Amidohydro_1
ENSMUSG00000035356	2676.281879	689.0866269	1.957478981	4.20E-08	1.32E-06	Nfkbiz	16	55811375	55838899	-	5018	protein_coding	-	-
ENSMUSG00000053641	758.1448651	271.7039685	1.480173048	4.48E-08	1.39E-06	Dennd4a	9	64811340	64919667	+	16643	protein_coding	-	DENN
ENSMUSG00000066363	651.3002864	77.414505	3.073059014	5.45E-08	1.67E-06	Serpina3f	12	104214544	104221129	+	2290	protein_coding	-	Serpin
ENSMUSG00000022704	295.9425275	107.8044815	1.455554966	5.64E-08	1.71E-06	Qtrt2	16	43861407	43926809	-	4629	protein_coding	-	TGT
ENSMUSG00000035678	152.120596	25.82060679	2.558068074	6.24E-08	1.88E-06	Tnfsf9	17	57105385	57107757	+	1230	protein_coding	-	-
ENSMUSG00000091971	5828.386887	20.72017644	8.136329392	6.26E-08	1.88E-06	Hspa1a	17	34969190	34972156	-	2967	protein_coding	-	HSP70
ENSMUSG00000033554	169.3040284	80.53099353	1.07429904	6.27E-08	1.88E-06	Dph5	3	115887837	115934361	+	8027	protein_coding	-	-
ENSMUSG00000056529	327.517852	68.97451514	2.248470562	6.59E-08	1.97E-06	Ptafr	4	132564067	132582683	+	3637	protein_coding	-	7tm_1
ENSMUSG00000026163	117.3420518	32.45787715	1.860011996	6.60E-08	1.97E-06	Sphkap	1	83254139	83408200	-	9602	protein_coding	-	-
ENSMUSG00000054203	463.8920387	211.7525729	1.130081417	7.08E-08	2.09E-06	Ifi205	1	174011998	174031810	-	4177	protein_coding	-	PAAD_DAPIN
ENSMUSG00000040152	3636.966678	594.2715744	2.613573195	7.32E-08	2.15E-06	Thbs1	2	118111876	118127133	+	6073	protein_coding	-	TSP_C
ENSMUSG00000027399	231.7513926	12.38367192	4.22748835	7.54E-08	2.21E-06	Il1a	2	129299610	129309972	-	1974	protein_coding	-	-
ENSMUSG00000027405	967.1839549	445.7181579	1.118587496	7.83E-08	2.28E-06	Nop56	2	130274430	130279313	+	4099	protein_coding	-	-
ENSMUSG00000028010	533.6893342	260.4056687	1.036048817	7.87E-08	2.29E-06	Gar1	3	129824912	129831396	-	1714	protein_coding	-	-
ENSMUSG00000012428	7371.177108	2513.892847	1.55206157	8.00E-08	2.32E-06	Steap4	5	7960457	7982213	+	3155	protein_coding	-	F420_oxidored
ENSMUSG00000020689	1343.824063	510.6144734	1.396582541	9.26E-08	2.66E-06	Itgb3	11	104608000	104670476	+	5901	protein_coding	-	-
ENSMUSG00000026821	1737.092827	721.8522852	1.267156327	9.33E-08	2.67E-06	Ralgds	2	28513125	28553081	+	6159	protein_coding	-	RA
ENSMUSG00000028965	35.08058005	4.569278331	2.952480721	9.85E-08	2.81E-06	Tnfrsf9	4	150914562	150946102	+	2722	protein_coding	-	-
ENSMUSG00000003752	359.1290074	131.8703662	1.443557695	1.15E-07	3.25E-06	Itpkc	7	27207172	27228661	-	5285	protein_coding	-	-
ENSMUSG00000043953	1667.581029	663.4877582	1.329520796	1.17E-07	3.29E-06	Ccrl2	9	111054486	111057519	-	2598	protein_coding	-	7tm_1
ENSMUSG00000101188	1725.601837	811.8111487	1.088191344	1.28E-07	3.57E-06	Eif4a-ps4	1	60703932	60705149	+	1218	processed_pseudogene	-	DEAD
ENSMUSG00000079014	714.4630729	175.3806619	2.027007078	1.30E-07	3.64E-06	Serpina3i	12	104263122	104269372	+	2224	protein_coding	-	Serpin
ENSMUSG00000023087	936.9220812	290.3416177	1.690668655	1.41E-07	3.92E-06	Noct	3	51224447	51251644	+	10658	protein_coding	-	Exo_endo_phos
ENSMUSG00000034675	1274.354945	398.6507405	1.677065914	1.47E-07	4.08E-06	Dbn1	13	55473429	55488111	-	4514	protein_coding	-	Cofilin_ADF
ENSMUSG00000062480	176.0871267	43.96763804	2.005666015	1.48E-07	4.08E-06	Acat3	17	12923833	12940402	-	2345	protein_coding	-	Thiolase_N
ENSMUSG00000037126	495.4974971	175.021543	1.501389839	1.54E-07	4.21E-06	Psd	19	46312087	46327156	-	7636	protein_coding	-	Sec7
ENSMUSG00000020400	7282.998592	1962.09486	1.892193175	1.80E-07	4.85E-06	Tnip1	11	54910785	54962917	-	3539	protein_coding	-	-
ENSMUSG00000050064	369.5210269	118.5490055	1.640290969	1.96E-07	5.25E-06	Zfp697	3	98382461	98753812	+	8276	protein_coding	-	-
ENSMUSG00000003665	557.5251643	137.7770849	2.017947549	2.04E-07	5.43E-06	Has1	17	17843328	17855188	-	2090	protein_coding	-	-
novel.372	3258.606388	792.9784532	2.038935713	2.18E-07	5.79E-06	-	8	106676276	106681740	-	5465	-	PF01140:Matrix protein (MA), p15	-
ENSMUSG00000044258	1780.074218	641.4109201	1.472307065	2.21E-07	5.83E-06	Ctla2a	13	60934155	60936625	-	2108	protein_coding	-	-
ENSMUSG00000050953	8900.391468	4215.431641	1.078163674	2.31E-07	6.07E-06	Gja1	10	56377330	56402513	+	10257	protein_coding	-	-
ENSMUSG00000034422	2885.796136	834.3385861	1.790559856	2.36E-07	6.18E-06	Parp14	16	35832874	35871544	-	9306	protein_coding	-	A1pp
ENSMUSG00000026536	218.9932031	79.81035148	1.457670482	2.46E-07	6.37E-06	Mnda	1	173896345	173913046	-	1785	protein_coding	-	PAAD_DAPIN
ENSMUSG00000042812	66.46827541	16.36375054	2.030129713	2.48E-07	6.43E-06	Foxf1	8	121084386	121088144	+	2415	protein_coding	-	Fork_head
ENSMUSG00000026121	2005.833502	755.3556677	1.409296807	2.55E-07	6.58E-06	Sema4c	1	36548639	36558349	-	4593	protein_coding	-	Sema
ENSMUSG00000024927	2592.824367	1200.350779	1.111264731	2.60E-07	6.71E-06	Rela	19	5637483	5648130	+	2716	protein_coding	-	RHD
ENSMUSG00000005087	1492.94598	609.1145943	1.293787653	2.78E-07	7.16E-06	Cd44	2	102811141	102901665	-	6776	protein_coding	-	Xlink
ENSMUSG00000047945	2253.313327	520.8942559	2.113229565	2.83E-07	7.27E-06	Marcksl1	4	129513581	129515985	+	1605	protein_coding	-	-
ENSMUSG00000028645	1364.853028	635.7260492	1.102009194	2.94E-07	7.52E-06	Slc2a1	4	119108711	119137983	+	3506	protein_coding	-	Sugar_tr
ENSMUSG00000090877	22720.24558	122.398236	7.536280068	3.11E-07	7.91E-06	Hspa1b	17	34956436	34959238	-	2803	protein_coding	-	HSP70
ENSMUSG00000028771	1480.967841	678.3715024	1.125753086	3.11E-07	7.91E-06	Ptpn12	5	20986645	21055911	-	3509	protein_coding	-	Y_phosphatase
ENSMUSG00000029381	4773.977284	1555.821925	1.617464095	3.30E-07	8.29E-06	Shroom3	5	92683435	92965318	+	13247	protein_coding	-	PDZ
ENSMUSG00000039929	578.5334782	243.0790076	1.251421487	3.57E-07	8.87E-06	Urb1	16	90751527	90810413	-	8190	protein_coding	-	-
ENSMUSG00000035873	411.1723411	150.1845654	1.452808355	3.60E-07	8.93E-06	Pawr	10	108332121	108414240	+	1745	protein_coding	-	-
ENSMUSG00000090272	139.9181111	56.6271557	1.309876051	3.65E-07	9.03E-06	Mndal	1	173849126	173942491	-	3628	protein_coding	-	PAAD_DAPIN
ENSMUSG00000022508	1228.800338	530.7610641	1.210771679	3.82E-07	9.40E-06	Bcl6	16	23965052	23988852	-	6700	protein_coding	-	BTB
ENSMUSG00000059796	7501.919738	3494.296852	1.102315432	3.90E-07	9.56E-06	Eif4a1	11	69666936	69672423	-	4334	protein_coding	-	DEAD
ENSMUSG00000019890	321.4913537	32.59878295	3.302569018	4.22E-07	1.03E-05	Nts	10	102481756	102490486	-	1248	protein_coding	-	-
ENSMUSG00000056708	2002.436427	787.5659834	1.346340315	4.30E-07	1.05E-05	Ier5	1	155096361	155099636	-	3276	protein_coding	-	-
ENSMUSG00000032501	1177.428706	505.950248	1.218933064	4.69E-07	1.13E-05	Trib1	15	59648350	59657099	+	6248	protein_coding	-	Pkinase
ENSMUSG00000018916	338.6974987	2.838589565	6.911851792	4.78E-07	1.15E-05	Csf2	11	54247271	54249667	-	800	protein_coding	-	-
novel.261	140.2103767	16.87358972	3.057039152	4.87E-07	1.17E-05	-	4	42273041	42275316	+	791	-	-	-
novel.288	111.6915736	16.96940523	2.714931262	4.90E-07	1.17E-05	-	4	145568750	145573839	-	425	-	-	-
ENSMUSG00000001707	350.6186523	140.4278153	1.321008216	4.92E-07	1.17E-05	Eef1e1	13	38644207	38659058	-	3257	protein_coding	-	GST_C
ENSMUSG00000090081	18.06824628	0	6.758622291	5.15E-07	1.22E-05	Gm16587	1	164143432	164146366	-	863	antisense	-	Sushi
ENSMUSG00000086593	28.24600465	1.565742249	4.217229724	5.42E-07	1.28E-05	Gm16548	1	164148591	164152217	-	1226	lincRNA	-	-
ENSMUSG00000081855	1182.188651	149.3810615	2.984520984	5.45E-07	1.29E-05	Rpl17-ps5	5	22612628	22613182	-	555	processed_pseudogene	-	-
ENSMUSG00000041135	890.6390467	217.6665574	2.032940496	5.66E-07	1.33E-05	Ripk2	4	16122733	16163647	-	2816	protein_coding	-	Pkinase_Tyr
ENSMUSG00000030103	2337.787678	1003.132275	1.220950442	6.30E-07	1.46E-05	Bhlhe40	6	108660629	108666925	+	4705	protein_coding	-	HLH
ENSMUSG00000038418	3848.239076	487.4091567	2.981179368	6.53E-07	1.50E-05	Egr1	18	34859823	34864984	+	4484	protein_coding	-	-
ENSMUSG00000026773	5896.054498	1143.752241	2.366047805	6.75E-07	1.55E-05	Pfkfb3	2	11471433	11554077	-	7561	protein_coding	-	-
ENSMUSG00000028741	613.864078	290.5067544	1.080043233	6.87E-07	1.57E-05	Mrto4	4	139347435	139352576	-	2611	protein_coding	-	-
ENSMUSG00000026656	811.0850448	276.0692252	1.555458022	7.01E-07	1.60E-05	Fcgr2b	1	170958617	170976547	-	5790	protein_coding	-	-
ENSMUSG00000025489	43.81339333	6.879619254	2.665241966	7.32E-07	1.67E-05	Ifitm5	7	140948958	140950291	-	765	protein_coding	-	-
novel.274	2994.503322	1300.948566	1.202622931	7.43E-07	1.68E-05	-	4	8392625	8398116	-	5492	-	PF01140:Matrix protein (MA), p15	-
ENSMUSG00000042485	1468.228978	727.632617	1.012738197	7.61E-07	1.72E-05	Mustn1	14	30879200	30881610	+	1236	protein_coding	-	-
ENSMUSG00000103313	27.04384127	2.048218628	3.693865022	8.02E-07	1.79E-05	Gm38357	3	51231917	51234380	+	2464	TEC	-	-
ENSMUSG00000046865	1037.961277	481.0090921	1.110089431	8.05E-07	1.80E-05	Fbl	7	28169710	28179269	+	4209	protein_coding	-	-
ENSMUSG00000032344	99.88214082	40.19632005	1.319298918	8.13E-07	1.81E-05	Mb21d1	9	78430526	78443237	-	4126	protein_coding	-	-
novel.207	78.95992341	32.49487525	1.278243737	8.70E-07	1.93E-05	-	19	46500159	46501592	+	1434	-	-	-
ENSMUSG00000041057	790.4185032	309.6395685	1.350949494	9.38E-07	2.07E-05	Wdr43	17	71616215	71659031	+	3450	protein_coding	-	-
ENSMUSG00000034684	4072.872609	1622.629481	1.327751003	9.63E-07	2.12E-05	Sema3f	9	107681500	107710475	-	5197	protein_coding	-	Sema
ENSMUSG00000058013	1324.115523	632.7545235	1.065122109	1.04E-06	2.27E-05	Sept11	5	93093437	93176447	+	9472	protein_coding	-	GTP_CDC
ENSMUSG00000028766	2155.073512	796.3740162	1.436572086	1.04E-06	2.27E-05	Alpl	4	137741733	137796384	-	4033	protein_coding	-	-
ENSMUSG00000028381	1253.197888	522.8866189	1.260811483	1.05E-06	2.28E-05	Ugcg	4	59189257	59222833	+	5212	protein_coding	-	-
ENSMUSG00000026031	2344.154665	1161.34349	1.013068373	1.13E-06	2.44E-05	Cflar	1	58711508	58758884	+	12669	protein_coding	-	Peptidase_C14
ENSMUSG00000037942	76.32102204	9.542354482	2.996764788	1.21E-06	2.59E-05	Crp	1	172698055	172833031	+	3444	protein_coding	-	-
ENSMUSG00000014782	75.15247307	23.71621087	1.67007244	1.26E-06	2.70E-05	Plekhg4	8	105373274	105382862	+	5478	protein_coding	-	RhoGEF
ENSMUSG00000024732	438.2324218	218.4349299	1.006048782	1.27E-06	2.71E-05	Ccdc86	19	10941481	10949266	-	5774	protein_coding	-	-
ENSMUSG00000026088	162.2292041	64.63658647	1.331851057	1.29E-06	2.74E-05	Mitd1	1	37874801	37890411	-	2770	protein_coding	-	-
ENSMUSG00000034837	26.34074153	0.929318591	4.854758378	1.34E-06	2.84E-05	Gnat1	9	107674474	107679712	-	3029	protein_coding	-	G-alpha
ENSMUSG00000027230	845.6871684	362.6781589	1.220988445	1.37E-06	2.90E-05	Creb3l1	2	91982328	92024502	-	2603	protein_coding	-	bZIP_1
novel.350	1841.908667	455.178775	2.016206834	1.45E-06	3.04E-05	-	7	17538225	17543244	-	5020	-	PF01140:Matrix protein (MA), p15	-
novel.341	3394.341695	835.5974759	2.022020903	1.45E-06	3.04E-05	-	7	28256278	28261764	+	5334	-	PF01140:Matrix protein (MA), p15	-
ENSMUSG00000040435	2457.504141	851.2445483	1.529344257	1.54E-06	3.22E-05	Ppp1r15a	7	45522916	45526268	-	2937	protein_coding	-	-
ENSMUSG00000044786	5375.86842	1563.048668	1.782217242	1.57E-06	3.27E-05	Zfp36	7	28376784	28380253	-	3470	protein_coding	-	zf-CCCH
ENSMUSG00000029752	347.4291645	94.7505381	1.874285876	1.59E-06	3.30E-05	Asns	6	7675169	7693254	-	2735	protein_coding	-	-
ENSMUSG00000022996	56.76096009	13.46489188	2.082758439	1.66E-06	3.44E-05	Wnt10b	15	98770712	98778150	-	3401	protein_coding	-	wnt
novel.60	114.9335083	35.56063491	1.694237866	1.70E-06	3.51E-05	-	12	17871357	17874974	+	3580	-	PF01140:Matrix protein (MA), p15	-
novel.472	401.578977	188.1894481	1.093561442	1.74E-06	3.58E-05	-	CHR_MG4249_PATCH	6276673	6300137	+	3446	-	PF16880:N-terminal EH-domain containing protein|PF12763:Cytoskeletal-regulatory complex EF hand|PF00350:Dynamin family|PF18150:Domain of unknown function (DUF5600)	-
ENSMUSG00000063889	597.4949921	123.9252049	2.268627339	1.74E-06	3.58E-05	Crem	18	3266048	3337748	-	5895	protein_coding	-	bZIP_1
ENSMUSG00000041238	123.7113877	45.6293713	1.432706917	1.76E-06	3.62E-05	Rbbp8	18	11633276	11743207	+	3867	protein_coding	-	-
ENSMUSG00000029371	1620.531546	71.40403765	4.504071352	1.79E-06	3.66E-05	Cxcl5	5	90759360	90761624	+	1863	protein_coding	-	-
ENSMUSG00000053801	512.2150616	250.6178187	1.03221384	1.90E-06	3.88E-05	Grwd1	7	45825223	45830944	-	2057	protein_coding	-	-
ENSMUSG00000047180	1869.035954	336.0444696	2.475803108	2.07E-06	4.20E-05	Neurl3	1	36264597	36274679	-	3217	protein_coding	-	-
ENSMUSG00000032508	1432.878606	563.2027441	1.347654169	2.12E-06	4.28E-05	Myd88	9	119335934	119341411	-	2576	protein_coding	-	Death
ENSMUSG00000031596	992.5999198	254.7665243	1.961902431	2.15E-06	4.33E-05	Slc7a2	8	40862396	40922308	+	9135	protein_coding	-	-
novel.36	620.7872583	196.5554491	1.659067523	2.15E-06	4.33E-05	-	11	5552741	5558119	+	5341	-	PF01140:Matrix protein (MA), p15	-
novel.285	735.1302027	182.7385213	2.007286241	2.20E-06	4.41E-05	-	4	143975548	143982154	-	1576	-	-	-
ENSMUSG00000038736	178.7141693	73.28329838	1.28211829	2.60E-06	5.17E-05	Nudcd1	15	44373163	44428307	-	13256	protein_coding	-	-
ENSMUSG00000058806	206.5561428	91.45155472	1.176282456	2.61E-06	5.17E-05	Col13a1	10	61838236	61979108	-	4605	protein_coding	-	Collagen
ENSMUSG00000079036	251.3179822	124.5999869	1.011248159	2.64E-06	5.23E-05	Alkbh1	12	87425840	87444017	-	6574	protein_coding	-	-
ENSMUSG00000050370	515.0721058	77.51337566	2.733915651	2.67E-06	5.29E-05	Ch25h	19	34473786	34475135	-	1350	protein_coding	-	-
ENSMUSG00000015243	2413.076121	1124.07641	1.101779563	2.71E-06	5.34E-05	Abca1	4	53030787	53159895	-	10363	protein_coding	-	ABC_tran
ENSMUSG00000059552	986.5173163	434.8555566	1.182401042	3.07E-06	6.01E-05	Trp53	11	69580359	69591873	+	4045	protein_coding	-	P53
ENSMUSG00000020806	1317.644374	539.3188478	1.288976022	3.16E-06	6.17E-05	Rhbdf2	11	116598165	116627019	-	5293	protein_coding	-	Rhomboid
ENSMUSG00000066279	175.8406993	59.60051702	1.562823865	3.26E-06	6.32E-05	Chrna10	7	102111266	102116828	-	2628	protein_coding	-	Neur_chan_LBD
ENSMUSG00000056962	993.4862506	442.6355356	1.165742741	3.31E-06	6.40E-05	Jmjd6	11	116837432	116843449	-	4698	protein_coding	-	JmjC
ENSMUSG00000060950	273.282415	124.8920244	1.131951454	3.39E-06	6.56E-05	Trmt61a	12	111678105	111683902	+	2433	protein_coding	-	-
ENSMUSG00000018500	244.6870384	55.96873723	2.129957058	3.41E-06	6.58E-05	Adora2b	11	62248984	62266453	+	1845	protein_coding	-	7tm_1
ENSMUSG00000106734	185.4397265	82.17882051	1.177386882	3.54E-06	6.82E-05	Gm20559	6	3333194	3346128	-	4690	processed_transcript	-	-
ENSMUSG00000000317	1356.217213	477.3603271	1.506646932	3.73E-06	7.13E-05	Bcl6b	11	70224128	70229798	-	3719	protein_coding	-	BTB
ENSMUSG00000026377	514.5616592	255.1695524	1.01136573	3.90E-06	7.39E-05	Nifk	1	118321839	118333822	+	1965	protein_coding	-	RRM_1
ENSMUSG00000020484	5104.477704	2509.258757	1.024468959	3.98E-06	7.52E-05	Xbp1	11	5520659	5525893	+	3248	protein_coding	-	bZIP_2
ENSMUSG00000030142	359.025426	72.39898599	2.310098143	4.24E-06	7.94E-05	Clec4e	6	123281789	123289870	-	4965	protein_coding	-	Lectin_C
ENSMUSG00000017057	1084.750157	477.3699569	1.183396845	4.26E-06	7.97E-05	Il13ra1	X	36112110	36171259	+	3712	protein_coding	-	-
ENSMUSG00000025492	14068.21768	5780.308478	1.283258407	4.29E-06	8.02E-05	Ifitm3	7	141009586	141010770	-	678	protein_coding	-	-
ENSMUSG00000039899	7438.711452	1490.699405	2.319004068	4.32E-06	8.06E-05	Fgl2	5	21372642	21378374	+	3788	protein_coding	-	Fibrinogen_C
ENSMUSG00000008035	4335.019882	1880.670438	1.204904863	4.46E-06	8.29E-05	Mid1ip1	X	10715013	10719690	+	2128	protein_coding	-	-
ENSMUSG00000015143	2989.47702	1482.603875	1.011858088	4.74E-06	8.77E-05	Actn1	12	80167547	80260371	-	5533	protein_coding	-	CH
ENSMUSG00000031734	1599.215381	554.8532199	1.527383691	4.92E-06	9.06E-05	Irx3	8	91798525	91802067	-	2762	protein_coding	-	Coprinus_mating
ENSMUSG00000025981	899.1717994	320.9547603	1.485894964	4.99E-06	9.18E-05	Coq10b	1	55052770	55072702	+	4805	protein_coding	-	-
ENSMUSG00000028163	3059.334323	1422.650641	1.104752538	5.03E-06	9.22E-05	Nfkb1	3	135584655	135691547	-	12061	protein_coding	-	RHD
ENSMUSG00000026670	4898.039789	1961.896104	1.320078736	5.12E-06	9.38E-05	Uap1	1	170141938	170174957	-	4011	protein_coding	-	-
ENSMUSG00000047407	314.3887565	130.6813826	1.268326554	5.27E-06	9.59E-05	Tgif1	17	70844205	70853546	-	5625	protein_coding	-	Coprinus_mating
ENSMUSG00000042417	80.91167726	17.37865513	2.22114798	5.88E-06	0.000105747	Ccno	13	112987802	112990777	+	2555	protein_coding	-	Cyclin_C
novel.522	3617.065681	1179.161433	1.616829261	6.17E-06	0.000110385	-	JH584297.1	124909	130141	+	5233	-	PF01140:Matrix protein (MA), p15	-
ENSMUSG00000045312	657.2105553	225.7673535	1.542073669	6.21E-06	0.000110944	Lhfpl2	13	94057796	94195409	+	8415	protein_coding	-	-
ENSMUSG00000020038	655.4555157	326.2623514	1.005669345	6.58E-06	0.000116688	Cry1	10	85131700	85185064	-	3340	protein_coding	-	-
ENSMUSG00000041313	2287.181944	1068.317569	1.098258746	6.68E-06	0.00011819	Slc7a1	5	148327410	148399904	-	11530	protein_coding	-	-
ENSMUSG00000031904	519.5208816	258.9486043	1.005618299	6.78E-06	0.000119618	Slc7a6	8	106168857	106198706	+	4570	protein_coding	-	-
ENSMUSG00000060591	4352.797483	2075.222663	1.068783344	7.31E-06	0.000127821	Ifitm2	7	140954837	140955987	-	655	protein_coding	-	-
ENSMUSG00000038059	780.8539531	211.3716914	1.885801953	7.94E-06	0.000137893	Smim3	18	60474193	60501983	-	1984	protein_coding	-	-
ENSMUSG00000025491	629.4075946	245.4144333	1.358614915	8.09E-06	0.000140159	Ifitm1	7	140967221	140969825	+	1094	protein_coding	-	-
ENSMUSG00000029664	87.47750741	24.94115227	1.814150401	8.30E-06	0.000143004	Tfpi2	6	3962595	3988919	-	1747	protein_coding	-	Kunitz_BPTI
ENSMUSG00000037876	1132.342728	242.5065499	2.222575357	8.57E-06	0.000147232	Jmjd1c	10	67096125	67256326	+	17822	protein_coding	-	JmjC
novel.102	54.33365112	6.466959518	3.061502919	9.75E-06	0.000164968	-	13	68213609	68235496	-	2810	-	-	-
ENSMUSG00000024810	1426.095332	424.3740764	1.749081251	9.99E-06	0.000168278	Il33	19	29925114	29960718	+	2886	protein_coding	-	-
ENSMUSG00000028035	2165.362772	641.1421243	1.755604306	1.03E-05	0.000172351	Dnajb4	3	152178511	152210302	-	8765	protein_coding	-	-
ENSMUSG00000005483	2826.743042	426.9645304	2.726887667	1.05E-05	0.000175149	Dnajb1	8	83608193	83612653	+	3204	protein_coding	-	DnaJ_C
ENSMUSG00000092500	43.68888866	3.026807075	3.851760377	1.07E-05	0.000178396	Gm20400	6	142161493	142173796	+	665	antisense	-	-
ENSMUSG00000025959	904.3268083	424.6022118	1.090123166	1.13E-05	0.000186614	Klf7	1	64029447	64122282	-	8131	protein_coding	-	-
ENSMUSG00000024789	1702.990391	507.2275783	1.746959779	1.18E-05	0.000193473	Jak2	19	29251828	29313080	+	5030	protein_coding	-	Pkinase_Tyr
ENSMUSG00000025383	73.01254322	0	8.780674501	1.22E-05	0.000198419	Il23a	10	128296139	128298752	-	2247	protein_coding	-	-
novel.539	23.81892487	2.441699177	3.297990009	1.28E-05	0.000208665	-	Y	67838769	67839457	+	689	-	-	-
ENSMUSG00000025225	2670.594753	1108.863088	1.268237419	1.33E-05	0.000213925	Nfkb2	19	46304737	46312090	+	3289	protein_coding	-	RHD
ENSMUSG00000026321	250.3729039	100.5318882	1.317647536	1.37E-05	0.000220461	Tnfrsf11a	1	105780718	105847981	+	5985	protein_coding	-	-
ENSMUSG00000050721	1637.439742	785.8849796	1.059368751	1.41E-05	0.000225673	Plekho2	9	65552698	65580040	-	5547	protein_coding	-	-
ENSMUSG00000054204	85.44168666	39.84869951	1.102033905	1.50E-05	0.000238424	Alkal2	12	30884322	30893854	+	1509	protein_coding	-	-
ENSMUSG00000018986	67.03548477	18.88626194	1.828285829	1.51E-05	0.000240164	Slfn3	11	83191330	83215154	+	3411	protein_coding	-	AAA_4
ENSMUSG00000053475	546.7734538	131.3949417	2.058060855	1.60E-05	0.00025247	Tnfaip6	2	52038009	52056686	+	1710	protein_coding	-	CUB
ENSMUSG00000028195	1548.190705	415.2214544	1.898487741	1.66E-05	0.000259787	Cyr61	3	145646976	145649981	-	2019	protein_coding	-	VWC
ENSMUSG00000112474	19.83664586	0.903319727	4.466195052	1.71E-05	0.0002666	Gm46209	10	7458356	7458908	+	553	processed_pseudogene	-	-
ENSMUSG00000020300	1267.805029	314.9197621	2.00878114	1.71E-05	0.000267388	Cpeb4	11	31872211	31935634	+	6369	protein_coding	-	-
novel.117	74.14324589	11.78620085	2.664012699	1.78E-05	0.000276737	-	14	62963518	62966350	-	2833	-	-	-
ENSMUSG00000032690	570.9667184	189.3107104	1.59390628	1.85E-05	0.000285423	Oas2	5	120730333	120749853	-	4451	protein_coding	-	NTP_transf_2
ENSMUSG00000021062	173.6192619	71.08563932	1.291321913	1.87E-05	0.000288923	Rab15	12	76797960	76822908	-	4614	protein_coding	-	Ras
ENSMUSG00000001542	599.6199082	202.2325642	1.566751661	1.96E-05	0.000300917	Ell2	13	75706757	75772364	+	9828	protein_coding	-	-
ENSMUSG00000027360	1370.908315	340.4454227	2.009832088	2.02E-05	0.000306348	Hdc	2	126593667	126619299	-	6389	protein_coding	-	-
ENSMUSG00000024486	1053.38164	398.3765951	1.402621156	2.09E-05	0.000314493	Hbegf	18	36504929	36515805	-	2373	protein_coding	-	-
ENSMUSG00000039519	97.2061833	29.81841658	1.705995714	2.27E-05	0.000340342	Cyp7b1	3	18071950	18243338	-	2166	protein_coding	-	p450
ENSMUSG00000030609	948.6135341	456.7417784	1.054953506	2.28E-05	0.000340752	Aen	7	78895854	78911209	+	5801	protein_coding	-	-
ENSMUSG00000072612	31.87261297	3.347746775	3.251830392	2.39E-05	0.00035432	Gm10382	5	125389322	125390554	+	1233	protein_coding	-	-
ENSMUSG00000018143	2715.114957	1356.095767	1.001399959	2.47E-05	0.000364812	Mafk	5	139791513	139802653	+	3901	protein_coding	-	bZIP_Maf
ENSMUSG00000016524	30.5561053	1.272847316	4.634289714	2.48E-05	0.000365254	Il19	1	130932656	130940115	-	1149	protein_coding	-	-
ENSMUSG00000040473	101.0076329	18.80212764	2.423669038	2.58E-05	0.00037846	Cfap69	5	5579278	5664239	-	7905	protein_coding	-	-
ENSMUSG00000033581	279.8818416	138.3256408	1.015964993	2.67E-05	0.000388843	Igf2bp2	16	22059009	22163299	-	7131	protein_coding	-	KH_1
novel.424	129.0896148	37.42490701	1.780468702	2.77E-05	0.000401276	-	CHR_MG3530_PATCH	67229847	67256322	+	3332	-	PF02373:JmjC domain, hydroxylase	JmjC
ENSMUSG00000022602	130.1449808	24.45603577	2.412313497	2.95E-05	0.000422082	Arc	15	74669083	74672570	-	3057	protein_coding	-	-
ENSMUSG00000015653	130.4408961	42.9789115	1.599130123	3.23E-05	0.000456743	Steap2	5	5664829	5694578	-	12144	protein_coding	-	F420_oxidored
ENSMUSG00000020826	535.1784316	203.6719615	1.393512077	3.51E-05	0.000491438	Nos2	11	78920787	78960254	+	4412	protein_coding	-	NAD_binding_1
ENSMUSG00000041930	138.1846913	26.41867207	2.384240459	3.58E-05	0.000499217	Fam222a	5	114568016	114613220	+	3141	protein_coding	-	-
ENSMUSG00000026896	433.1237225	158.3827969	1.45252603	3.58E-05	0.000499217	Ifih1	2	62595798	62646255	-	8165	protein_coding	-	Helicase_C
novel.371	24.35168107	3.590007916	2.758836442	3.62E-05	0.000504837	-	8	85137225	85142210	-	471	-	-	-
ENSMUSG00000078606	32.83603644	8.958610519	1.863802467	3.71E-05	0.000514342	Gm4070	7	105895139	105953967	-	9275	protein_coding	-	-
ENSMUSG00000038894	2045.023948	577.9109575	1.82290633	3.89E-05	0.000537028	Irs2	8	10984681	11008458	-	6323	protein_coding	-	-
ENSMUSG00000024966	4758.417023	1380.019526	1.785705704	4.27E-05	0.000582153	Stip1	19	7020696	7040026	-	2173	protein_coding	-	TPR_1
novel.293	1203.341684	468.9906731	1.359336849	4.31E-05	0.000586428	-	4	149434505	149434799	-	295	-	-	-
novel.459	268.9218089	74.44397029	1.851362023	4.35E-05	0.000590274	-	CHR_MG4138_PATCH	7553940	7590420	-	5049	-	PF01135:Protein-L-isoaspartate(D-aspartate) O-methyltransferase (PCMT)	-
novel.225	616.5820352	247.0697198	1.320198478	4.46E-05	0.000602564	-	2	75638103	75642938	+	3284	-	-	-
ENSMUSG00000029581	1762.922283	702.6715798	1.32710737	4.71E-05	0.000633562	Fscn1	5	142960343	142973185	+	3012	protein_coding	-	-
ENSMUSG00000069763	1060.188571	373.1741049	1.50620244	4.73E-05	0.000634321	Tmem100	11	90030348	90036508	+	1767	protein_coding	-	-
ENSMUSG00000048636	31.98111307	8.69171445	1.872694323	4.85E-05	0.000647163	A730049H05Rik	6	92816478	92847174	+	3739	protein_coding	-	-
novel.251	30.50960598	8.318777022	1.862885638	5.11E-05	0.000678042	-	3	18289825	18290710	-	886	-	-	-
novel.75	552.7519354	158.9310548	1.799289205	5.35E-05	0.000705307	-	12	23022248	23026471	-	4224	-	PF01140:Matrix protein (MA), p15	-
ENSMUSG00000027368	182.5271681	49.97607414	1.871225382	6.44E-05	0.000833251	Dusp2	2	127336159	127338376	+	2003	protein_coding	-	DSPc
ENSMUSG00000059195	328.0724023	137.6738629	1.253749649	6.61E-05	0.000850102	Gm12715	4	103563402	103564529	+	1128	processed_pseudogene	-	Actin
ENSMUSG00000028709	423.9636807	180.8136254	1.230409952	6.89E-05	0.000880603	Mob3c	4	115828092	115836185	+	2975	protein_coding	-	-
ENSMUSG00000020427	5738.384743	2789.928925	1.040406387	7.38E-05	0.000937731	Igfbp3	11	7206086	7213923	-	3130	protein_coding	-	-
novel.20	3558.140777	1062.884011	1.742929491	7.86E-05	0.000988345	-	1	87074904	87079408	-	4421	-	-	-
ENSMUSG00000042677	1480.692465	507.2970111	1.545583846	8.26E-05	0.001032812	Zc3h12a	4	125118423	125127840	-	2882	protein_coding	-	-
ENSMUSG00000026271	189.3201482	69.90587597	1.438686661	8.35E-05	0.001043593	Gpr35	1	92950865	92986391	+	4839	protein_coding	-	-
ENSMUSG00000014599	8200.627976	2282.464695	1.845195087	8.39E-05	0.001046134	Csf1	3	107741048	107760469	-	5281	protein_coding	-	-
ENSMUSG00000052684	3165.211458	1573.807416	1.008001256	9.16E-05	0.001130382	Jun	4	95049034	95052222	-	3189	protein_coding	-	Jun
novel.256	318.1891679	109.9485157	1.5311808	9.56E-05	0.001174898	-	3	115636859	115642085	-	2580	-	-	-
ENSMUSG00000025321	106.3912037	44.06158315	1.265939605	9.69E-05	0.001186997	Itgb8	12	119158022	119238802	-	11060	protein_coding	-	-
ENSMUSG00000015316	38.10601626	6.402598617	2.583205844	9.88E-05	0.00120774	Slamf1	1	171767127	171801184	+	6156	protein_coding	-	-
ENSMUSG00000109953	20.35756288	2.126215219	3.274405393	0.000102638	0.001242082	5430430B14Rik	8	27279441	27281070	+	1630	TEC	-	-
ENSMUSG00000004446	241.9778459	80.06829422	1.595855239	0.000104527	0.001260549	Bid	6	120891930	120916853	-	3550	protein_coding	-	-
ENSMUSG00000083396	264.8777632	41.77101563	2.663398865	0.000107307	0.001290501	Gm15542	7	140890887	140892080	+	1194	processed_pseudogene	-	DnaJ_C
novel.186	1231.644431	455.6131426	1.434953749	0.000108726	0.001302163	-	18	26003024	26008156	-	5133	-	PF01140:Matrix protein (MA), p15	-
novel.429	159.1404758	64.90348254	1.291743804	0.000109621	0.00131199	-	CHR_MG3627_PATCH	26638092	26656903	+	1792	-	PF00025:ADP-ribosylation factor family	Arf
ENSMUSG00000007682	139.7948639	46.62023151	1.585256185	0.000109766	0.001312163	Dio2	12	90724552	90738438	-	5815	protein_coding	-	-
ENSMUSG00000024529	2299.464024	1130.431226	1.024227671	0.000110729	0.001320701	Lox	18	52516069	52529867	-	4810	protein_coding	-	-
ENSMUSG00000041134	2070.078957	1026.917986	1.011033874	0.000111045	0.00132357	Cyyr1	16	85421533	85553397	-	8894	protein_coding	-	-
ENSMUSG00000024081	589.3813352	279.476762	1.075181719	0.000115385	0.001368734	Cebpz	17	78919006	78937070	-	4074	protein_coding	-	CBF
ENSMUSG00000003355	128.0489975	60.29379993	1.08806117	0.000115812	0.001372725	Fkbp11	15	98724366	98728198	-	2706	protein_coding	-	FKBP_C
ENSMUSG00000068245	635.7398908	196.7939384	1.692847894	0.00012328	0.001444656	Phf11d	14	59347407	59365470	-	4498	protein_coding	-	-
ENSMUSG00000015312	1050.395931	362.6529151	1.534197952	0.000123714	0.001448764	Gadd45b	10	80930073	80932204	+	1589	protein_coding	-	-
novel.195	471.0227666	95.77003728	2.298776171	0.000127888	0.001485657	-	19	3223718	3228788	+	5071	-	PF01140:Matrix protein (MA), p15	-
ENSMUSG00000037225	297.6236903	120.316281	1.304224711	0.000130258	0.001506142	Fgf2	3	37348346	37410108	+	6782	protein_coding	-	-
ENSMUSG00000000732	1313.412554	609.8406921	1.107204056	0.000132425	0.001528113	Icosl	10	78069302	78083913	+	4620	protein_coding	-	V-set
ENSMUSG00000027660	848.0070353	331.4641445	1.354472403	0.000133556	0.001538143	Skil	3	31095058	31122577	+	9694	protein_coding	-	-
ENSMUSG00000103138	24.59217395	6.32323809	1.962990639	0.0001346	0.001549142	Gm2238	18	5588043	5591711	-	3669	TEC	-	-
ENSMUSG00000026864	18395.51869	6962.467691	1.401666673	0.000136359	0.001565248	Hspa5	2	34771970	34777547	+	4229	protein_coding	-	HSP70
ENSMUSG00000048905	17.74457744	1.883954078	3.267630894	0.000137826	0.001581046	4930539E08Rik	17	28896392	28915324	-	4648	protein_coding	-	-
ENSMUSG00000017652	244.8698571	93.34496493	1.393776843	0.000142203	0.001628038	Cd40	2	165055627	165072948	+	3406	protein_coding	-	-
ENSMUSG00000048758	34.46119516	11.52962205	1.587133339	0.000148006	0.001683399	Rpl29	9	106429454	106431568	+	1126	protein_coding	-	-
ENSMUSG00000038167	113.5945809	33.99080452	1.743619842	0.00015364	0.001737258	Plekhg6	6	125362660	125380793	-	3299	protein_coding	-	RhoGEF
ENSMUSG00000026822	41620.33727	15677.36598	1.408611224	0.000155036	0.001747419	Lcn2	2	32384633	32388252	-	2623	protein_coding	-	-
ENSMUSG00000022790	64.21825556	25.63579912	1.324496416	0.00015696	0.001765976	Igsf11	16	38892671	39027159	+	4493	protein_coding	-	V-set
ENSMUSG00000062825	11284.7381	5561.832445	1.020756717	0.000164885	0.001838138	Actg1	11	120345690	120348542	-	2658	protein_coding	-	Actin
ENSMUSG00000078651	73.18176737	29.14508257	1.323210558	0.000176569	0.001937356	Aoc2	11	101325063	101329702	+	2543	protein_coding	-	-
ENSMUSG00000030878	634.1342832	273.3163167	1.213618579	0.000176795	0.001938617	Cdr2	7	120957036	120982312	-	5684	protein_coding	-	-
ENSMUSG00000024558	254.4825658	74.67446247	1.768985566	0.000180601	0.001971657	Mapk4	18	73928486	74065359	-	5400	protein_coding	-	Pkinase
ENSMUSG00000015533	122.6317798	20.09125076	2.613453114	0.000195946	0.002106685	Itga2	13	114833081	114932100	-	7133	protein_coding	-	VWA
ENSMUSG00000001627	2248.436385	954.35126	1.236030206	0.000195996	0.002106685	Ifrd1	12	40201567	40248504	-	5858	protein_coding	-	-
ENSMUSG00000079737	42.57975296	17.30202247	1.290279663	0.000196994	0.002113498	3110001I22Rik	16	13671929	13678388	+	1705	protein_coding	-	-
ENSMUSG00000027555	293.5080613	98.45613125	1.57752285	0.000212605	0.002256716	Car13	3	14641727	14663002	+	2299	protein_coding	-	-
ENSMUSG00000070167	26.35301064	6.666766815	1.988166829	0.000220512	0.00233274	Snora57	19	8888538	8888685	-	148	snoRNA	-	-
ENSMUSG00000039997	317.391509	135.2062452	1.232980018	0.000221458	0.002339896	Ifi203	1	173920407	173942672	-	6706	protein_coding	-	PAAD_DAPIN
ENSMUSG00000020696	335.7001514	166.8519395	1.009745615	0.000230877	0.002424692	Rffl	11	82802449	82871210	-	5922	protein_coding	-	-
ENSMUSG00000050359	40.77415614	5.154386229	2.980557981	0.000235994	0.002473955	Sprr1a	3	92483952	92485895	-	806	protein_coding	-	-
ENSMUSG00000024079	661.1511285	260.1632521	1.346086647	0.000237351	0.002485184	Eif2ak2	17	78852564	78882573	-	5113	protein_coding	-	Pkinase
ENSMUSG00000028680	314.0120266	101.8463282	1.625792566	0.000241457	0.002520461	Plk3	4	117128655	117133963	-	2531	protein_coding	-	Pkinase
ENSMUSG00000043668	101.9808104	44.55351566	1.190462823	0.000242167	0.002524984	Tox3	8	90247040	90348343	-	3356	protein_coding	-	HMG_box
ENSMUSG00000104654	47.54236355	15.14426489	1.648571488	0.00024676	0.002565537	Gm43814	9	111052781	111053193	-	413	TEC	-	-
ENSMUSG00000096945	29.94742071	9.429405692	1.669285338	0.00025057	0.00259086	Gm26546	10	88379244	88383711	-	4276	lincRNA	-	-
novel.194	849.2695433	327.2782599	1.376021547	0.000254161	0.002621757	-	18	89835528	89841266	-	5739	-	-	-
ENSMUSG00000028883	137.6810901	55.32848869	1.311157167	0.000257951	0.002656135	Sema3a	5	13125414	13602565	+	13868	protein_coding	-	Sema
ENSMUSG00000037428	35.50400222	5.390509661	2.720040332	0.00026368	0.002707113	Vgf	5	137026392	137033351	+	2973	protein_coding	-	-
ENSMUSG00000020363	4143.355766	1889.702635	1.132755498	0.000276376	0.002819166	Gfpt2	11	49794178	49838613	+	5591	protein_coding	-	SIS
ENSMUSG00000070372	718.1365432	315.8579756	1.185173227	0.000279981	0.002849253	Capza1	3	104822779	104864505	-	3781	protein_coding	-	-
ENSMUSG00000004127	118.9342327	47.64672954	1.316657689	0.000282742	0.002870637	Trmt10a	3	138143448	138159821	+	7976	protein_coding	-	-
ENSMUSG00000071713	1264.47511	515.7704668	1.294194066	0.00028471	0.00288725	Csf2rb	15	78325798	78353847	+	7141	protein_coding	-	-
ENSMUSG00000036136	141.0009433	29.81432477	2.242642757	0.00029217	0.002954293	Fam110c	12	31073861	31080251	+	3088	protein_coding	-	-
ENSMUSG00000025747	124.3496461	55.1277325	1.173149883	0.000297099	0.002989453	Tyms	5	30058202	30073617	-	6089	protein_coding	-	-
ENSMUSG00000087502	33.87687255	9.855792537	1.773733424	0.000297193	0.002989453	Gm16091	8	72147601	72160855	-	963	processed_transcript	-	-
novel.252	36.15959571	6.50113833	2.487025918	0.000301523	0.003027759	-	3	21956156	21958750	-	1471	-	-	-
ENSMUSG00000070327	7195.497315	2160.543774	1.735799092	0.000305226	0.003057888	Rnf213	11	119393100	119487418	+	16888	protein_coding	-	-
ENSMUSG00000022462	4902.343992	2043.084985	1.262597673	0.000306286	0.003066734	Slc38a2	15	96687392	96699730	-	8838	protein_coding	-	Aa_trans
ENSMUSG00000032265	1450.966438	659.8774338	1.136264054	0.0003104	0.003093691	Fam46a	9	85320439	85327348	-	5703	protein_coding	-	-
ENSMUSG00000028037	309.5115042	85.94382163	1.850630389	0.000312534	0.00311318	Ifi44	3	151730922	151749960	-	6129	protein_coding	-	-
ENSMUSG00000020248	495.8590645	236.4430409	1.066814796	0.000318817	0.003161285	Nfyb	10	82748701	82764144	-	5068	protein_coding	-	-
ENSMUSG00000024165	537.5428644	255.0617047	1.075617456	0.000326453	0.003224139	Jpt2	17	24942156	24960636	-	2933	protein_coding	-	-
ENSMUSG00000040675	160.2375334	69.63761963	1.204848753	0.00033902	0.003325602	Mthfd1l	10	3973118	4167081	+	4435	protein_coding	-	-
ENSMUSG00000001865	20.56627555	1.461064826	3.787400614	0.000346702	0.003387594	Cpa3	3	20215620	20242181	-	1517	protein_coding	-	-
ENSMUSG00000038037	376.2384859	88.26353459	2.093477798	0.000351817	0.003431798	Socs1	16	10782240	10785536	-	2908	protein_coding	-	SH2
ENSMUSG00000047821	196.5487287	92.58186903	1.086954389	0.000364202	0.003530829	Trim16	11	62820231	62850808	+	4568	protein_coding	-	zf-B_box
ENSMUSG00000018930	412.3108159	41.42935363	3.316103147	0.000365405	0.003536588	Ccl4	11	83662584	83664683	+	660	protein_coding	-	-
ENSMUSG00000029373	674.1827625	290.5363002	1.214919263	0.000367492	0.003546922	Pf4	5	90772435	90773383	+	721	protein_coding	-	-
ENSMUSG00000029657	5924.472674	582.4125949	3.346540377	0.00037591	0.003616137	Hsph1	5	149614287	149636376	-	7266	protein_coding	-	HSP70
ENSMUSG00000030587	189.6737824	89.95885978	1.077350496	0.000391469	0.003753353	2200002D01Rik	7	29246561	29248466	-	1564	protein_coding	-	-
ENSMUSG00000031639	350.874875	150.1051097	1.226246023	0.000392937	0.003761218	Tlr3	8	45395665	45411080	-	5207	protein_coding	-	TIR
ENSMUSG00000069874	2939.420518	1053.090165	1.481166652	0.000397959	0.003794673	Irgm2	11	58199618	58222782	+	3690	protein_coding	-	IIGP
ENSMUSG00000027580	3849.088839	1384.23622	1.475595188	0.00040455	0.003849088	Helz2	2	181227615	181242027	-	11529	protein_coding	-	RNB
ENSMUSG00000028001	16.95858935	1.463110729	3.50296813	0.000415046	0.003927478	Fga	3	83026076	83033627	+	3010	protein_coding	-	Fibrinogen_C
ENSMUSG00000017697	222.0649655	69.99478405	1.666188951	0.000434112	0.004082215	Ada	2	163726584	163750239	-	2002	protein_coding	-	-
ENSMUSG00000013974	118.9457037	48.46991902	1.295102196	0.000439171	0.004122139	Mcemp1	8	3665754	3669259	+	1494	protein_coding	-	-
novel.297	2177.025629	1036.161615	1.07099886	0.000455873	0.004255953	-	5	30206278	30207601	+	1324	-	-	-
ENSMUSG00000112449	94.22457532	14.47775056	2.69990641	0.000461087	0.004295417	Srp54	12	55155104	55189573	+	4513	protein_coding	-	-
novel.33	3310.696798	868.8860205	1.929707253	0.000465024	0.004320987	-	10	47452184	47456719	-	4498	-	PF01140:Matrix protein (MA), p15	-
novel.91	15.12638019	1.513744521	3.318835878	0.000466343	0.004328165	-	13	7714206	7714842	-	637	-	-	-
ENSMUSG00000055978	71.40561078	21.8713008	1.709441508	0.000480255	0.004431281	Fut2	7	45648591	45666394	-	5431	protein_coding	-	-
ENSMUSG00000021125	55.60518886	14.57220213	1.928307766	0.000503081	0.00461567	Arg2	12	79130777	79156301	+	1428	protein_coding	-	-
ENSMUSG00000041235	924.5044503	458.3102832	1.011681566	0.000506458	0.004629271	Chd7	4	8690406	8867659	+	13786	protein_coding	-	SNF2_N
ENSMUSG00000026981	661.1284048	215.6826649	1.616755263	0.000549283	0.004965521	Il1rn	2	24336853	24351494	+	5535	protein_coding	-	-
ENSMUSG00000052942	128.5081682	56.84546754	1.175068684	0.000553757	0.004995582	Glis3	19	28258851	28680077	-	8842	protein_coding	-	-
ENSMUSG00000022126	647.6277789	63.0528498	3.361095641	0.000560081	0.00503957	Acod1	14	103046977	103056573	+	2623	protein_coding	-	-
ENSMUSG00000071714	543.0461263	226.4596949	1.262375238	0.00057813	0.005175215	Csf2rb2	15	78282507	78305721	-	4740	protein_coding	-	-
ENSMUSG00000015656	33019.83144	13386.3505	1.302555115	0.000589634	0.005259507	Hspa8	9	40800984	40810087	+	4301	protein_coding	-	-
ENSMUSG00000031278	425.9627686	188.647732	1.173217414	0.000600561	0.005345761	Acsl4	X	142317993	142390535	-	5405	protein_coding	-	AMP-binding
ENSMUSG00000092284	24.12540899	4.462555005	2.421561195	0.000606737	0.005392462	Gm8801	17	35947246	35952297	+	1064	unprocessed_pseudogene	-	-
ENSMUSG00000087326	15.95419902	1.194850725	3.738851909	0.000640992	0.005653594	Gm12503	4	44092632	44109311	+	3127	processed_transcript	-	-
ENSMUSG00000050737	670.8055524	194.0028544	1.790075968	0.000681909	0.005945177	Ptges	2	30889471	30929863	-	3931	protein_coding	-	-
ENSMUSG00000022997	9.328832191	0.318211829	4.849786951	0.000684996	0.005963132	Wnt1	15	98789857	98793837	+	2378	protein_coding	-	wnt
ENSMUSG00000071072	1887.73831	698.425	1.434167042	0.000693683	0.006032591	Ptges3	10	128058954	128077272	+	2217	protein_coding	-	-
ENSMUSG00000005686	1300.884719	621.9365134	1.065115788	0.000703588	0.006112749	Ampd3	7	110768206	110812405	+	5627	protein_coding	-	-
ENSMUSG00000041483	424.8773286	179.4758504	1.241732852	0.000709368	0.006156821	Zfp281	1	136624901	136630053	+	4937	protein_coding	-	-
ENSMUSG00000028214	661.8831772	280.7626271	1.23727731	0.000710266	0.006161536	Gem	4	11704457	11714752	+	2104	protein_coding	-	Ras
ENSMUSG00000025980	6723.372543	2963.226734	1.181921028	0.000715561	0.006192039	Hspd1	1	55077835	55088243	-	2642	protein_coding	-	-
ENSMUSG00000039405	470.7656521	176.44484	1.416200368	0.000733143	0.006303437	Prss23	7	89507783	89527187	-	3767	protein_coding	-	Trypsin
ENSMUSG00000026502	32.0371948	8.688986579	1.885753717	0.000737749	0.006333653	Desi2	1	178187417	178257301	+	9156	protein_coding	-	-
ENSMUSG00000036902	24.16889466	7.75898602	1.628864307	0.000739492	0.006345483	Neto2	8	85636588	85700924	-	6129	protein_coding	-	CUB
ENSMUSG00000097418	22.10455731	4.56655046	2.283040535	0.000807135	0.006824397	Mir155hg	16	84703167	84715245	+	1433	lincRNA	-	-
ENSMUSG00000087070	11.60983623	1.222213524	3.258789452	0.000840176	0.007028098	Gm12505	4	55410443	55418842	-	757	lincRNA	-	-
ENSMUSG00000032327	145.880914	35.16102032	2.054445191	0.000856996	0.007145873	Stra6	9	58063788	58153996	+	5829	protein_coding	-	-
ENSMUSG00000058152	29.868794	8.870978625	1.765489954	0.000914014	0.007556139	Chsy3	18	59175401	59410446	+	2931	protein_coding	-	-
ENSMUSG00000032115	3577.075615	1526.489989	1.228462608	0.000934323	0.007669385	Hyou1	9	44379490	44392369	+	7230	protein_coding	-	HSP70
ENSMUSG00000020722	14.9960799	2.682596382	2.478820761	0.000966977	0.007881656	Cacng1	11	107703218	107716522	-	1249	protein_coding	-	-
ENSMUSG00000021367	472.59432	227.7099769	1.051904786	0.001023213	0.008261068	Edn1	13	42301476	42307990	+	2139	protein_coding	-	-
ENSMUSG00000091639	107.1428645	52.42672665	1.034229075	0.00102368	0.008261068	Gm3756	9	31935446	31936800	-	1355	processed_pseudogene	-	Tubulin
ENSMUSG00000030268	190.0188146	72.04650027	1.397580403	0.001036596	0.008341596	Bcat1	6	144993835	145076184	-	9322	protein_coding	-	-
ENSMUSG00000033730	187.4990367	53.27445964	1.81740412	0.001037705	0.008342539	Egr3	14	70077203	70082614	+	4406	protein_coding	-	-
ENSMUSG00000046733	329.4723123	150.2188356	1.132301148	0.001038468	0.008343224	Gprc5a	6	135065651	135084709	+	2083	protein_coding	-	7tm_3
ENSMUSG00000018899	2072.64252	986.9225212	1.070788501	0.001045113	0.008381136	Irf1	11	53770014	53778374	+	3976	protein_coding	-	IRF
ENSMUSG00000097180	41.10956889	15.91077062	1.37145832	0.001052569	0.008417652	2700038G22Rik	5	23850597	23855038	+	1594	lincRNA	-	-
ENSMUSG00000027962	6064.454026	2555.150883	1.247052302	0.001082118	0.008622259	Vcam1	3	116109949	116129688	-	8870	protein_coding	-	I-set
ENSMUSG00000089774	194.1499536	35.24055635	2.459093919	0.001090183	0.008678576	Slc5a3	16	92058322	92087473	+	10913	protein_coding	-	-
ENSMUSG00000021730	102.3875241	46.65305371	1.13468501	0.001093094	0.00868462	Hcn1	13	117602320	117987418	+	18120	protein_coding	-	Ion_trans
ENSMUSG00000089726	40.42086859	11.49680351	1.811533017	0.001102884	0.008743796	Mir17hg	14	115042879	115046727	+	3536	lincRNA	-	-
ENSMUSG00000052271	9.188922862	0.292894933	4.832005072	0.001123563	0.008863212	Bhlha15	5	144190286	144194441	+	3494	protein_coding	-	HLH
ENSMUSG00000000889	119.272168	49.70167643	1.267725523	0.001127139	0.008887389	Dbh	2	27165233	27183200	+	2692	protein_coding	-	Cu2_monoox_C
novel.322	9.698149082	0.292894933	4.890902634	0.001131072	0.008910325	-	6	29271346	29272406	+	1061	-	-	-
ENSMUSG00000105741	14.23115617	2.975491315	2.24389732	0.001150889	0.009029654	C79130	5	29276002	29280297	-	4296	TEC	-	-
novel.12	325.9428007	127.8206117	1.351659443	0.001151668	0.009031697	-	1	170139616	170141932	+	2261	-	-	-
ENSMUSG00000030921	865.1775694	361.8760464	1.258316775	0.001166426	0.009130972	Trim30a	7	104409025	104465193	-	4111	protein_coding	-	zf-B_box
ENSMUSG00000113749	46.41235429	20.85094048	1.155956875	0.001194687	0.009327029	Mrto4-ps1	12	20417722	20418442	+	721	processed_pseudogene	-	-
ENSMUSG00000040078	488.7431966	204.8807185	1.252938796	0.001195606	0.009330012	Ptges3-ps	6	85843980	85844459	+	480	processed_pseudogene	-	-
ENSMUSG00000060989	213.3819688	102.7690977	1.050975783	0.001209691	0.009420089	Gm11847	4	12232833	12233951	+	1119	processed_pseudogene	-	RRM_1
ENSMUSG00000015652	37.20857853	4.711635823	2.973160435	0.001211027	0.009424994	Steap1	5	5736317	5749326	-	1377	protein_coding	-	Ferric_reduct
ENSMUSG00000058126	1880.765458	571.6580737	1.718095241	0.001227175	0.009525109	Tpm3-rs7	14	113314608	113316754	+	2147	protein_coding	-	-
ENSMUSG00000039639	134.9202088	46.58528297	1.535937951	0.001234907	0.009559542	Kcne1	16	92346001	92359468	-	3195	protein_coding	-	-
ENSMUSG00000028360	23.61033039	3.63995974	2.7005099	0.001238773	0.009580943	Slc44a5	3	153973436	154271722	+	7143	protein_coding	-	-
ENSMUSG00000027313	493.1389157	217.4581241	1.180921996	0.001299753	0.009964007	Chac1	2	119351229	119354381	+	1637	protein_coding	-	ChaC
ENSMUSG00000051243	38.28533005	11.98473563	1.675736694	0.001312555	0.010044453	Islr2	9	58196297	58204319	-	5921	protein_coding	-	-
ENSMUSG00000034266	247.4007673	99.41853898	1.314877582	0.001332718	0.010167456	Batf	12	85686669	85709087	+	1406	protein_coding	-	bZIP_1
ENSMUSG00000022136	2359.675523	1174.478683	1.006249228	0.001350631	0.010265251	Dnajc3	14	118937976	118981697	+	5141	protein_coding	-	DnaJ
ENSMUSG00000031309	1463.773775	586.3865102	1.319279181	0.001359142	0.010302766	Rps6ka3	X	159210307	159368244	+	8322	protein_coding	-	Pkinase
ENSMUSG00000026202	2721.827419	1297.401275	1.069120071	0.00136476	0.010330382	Tuba4a	1	75214228	75219865	-	3701	protein_coding	-	Tubulin
ENSMUSG00000000787	3202.69945	1554.8564	1.0423109	0.001382675	0.010434217	Ddx3x	X	13280970	13294052	+	5277	protein_coding	-	DEAD
ENSMUSG00000028655	36.78902183	4.858081458	2.927021154	0.001387733	0.010466957	Mfsd2a	4	122946850	122961188	-	2250	protein_coding	-	-
ENSMUSG00000031381	129.5627982	58.12803425	1.153772382	0.001437061	0.010751393	Piga	X	164419787	164433916	+	6385	protein_coding	-	Glycos_transf_1
ENSMUSG00000106874	51.27071542	20.01334559	1.355915975	0.00146505	0.010918543	Gm20186	6	18845910	18848207	-	1050	lincRNA	-	-
ENSMUSG00000039220	1183.676936	554.7254599	1.093453	0.001468598	0.010940301	Ppp1r10	17	35916434	35932283	+	5623	protein_coding	-	-
ENSMUSG00000008668	232.1311239	99.93664952	1.215142924	0.001494808	0.011078644	Rps18	17	33951999	33956001	-	2491	protein_coding	-	-
ENSMUSG00000045392	23.06573315	3.533918382	2.693883254	0.001517658	0.011214558	Olfr1033	2	86020633	86045171	+	4261	protein_coding	-	-
ENSMUSG00000021037	2520.127933	1227.426952	1.03763575	0.001519846	0.011221193	Ahsa1	12	87266479	87273998	+	4377	protein_coding	-	-
ENSMUSG00000022015	33.05903925	9.350727133	1.831101601	0.001570249	0.011534603	Tnfsf11	14	78277445	78308043	-	2236	protein_coding	-	-
ENSMUSG00000027398	1240.862165	150.9715831	3.039214699	0.001673353	0.012168697	Il1b	2	129364570	129371139	-	1907	protein_coding	-	-
ENSMUSG00000045761	305.6505037	95.94411997	1.671818162	0.001762306	0.012667348	Togaram2	17	71673261	71729669	+	5624	protein_coding	-	-
ENSMUSG00000105504	2279.576007	630.8142203	1.853719748	0.00182611	0.013045144	Gbp5	3	142493978	142522344	+	6637	protein_coding	-	-
ENSMUSG00000022351	107.4285736	47.04039655	1.192986889	0.001830726	0.013072752	Sqle	15	59315077	59331192	+	5546	protein_coding	-	-
novel.403	804.6312961	392.1592008	1.037265454	0.001893491	0.013449193	-	CHR_MG153_PATCH	4061125	4066524	+	5400	-	-	-
ENSMUSG00000097097	8.569395096	0.58442593	3.837214558	0.001907929	0.013535173	5033426O07Rik	8	121198714	121203602	-	2799	lincRNA	-	-
ENSMUSG00000073676	2795.015793	1374.064667	1.024276574	0.001910491	0.013542306	Hspe1	1	55088132	55091307	+	1474	protein_coding	-	-
ENSMUSG00000028840	20.54610187	5.523913818	1.907437636	0.002070738	0.014477034	Zfp593	4	134243289	134245592	-	2088	protein_coding	-	-
ENSMUSG00000053626	126.9551006	51.463317	1.30102094	0.002073694	0.014486725	Tll1	8	64014931	64206271	-	7758	protein_coding	-	Astacin
ENSMUSG00000056836	39.86283957	16.34047955	1.287914481	0.002119467	0.014723737	Gm6851	7	40190937	40191331	+	395	processed_pseudogene	-	-
ENSMUSG00000030827	5.403936883	0	5.033154653	0.00215456	1	Fgf21	7	45613886	45615490	-	951	protein_coding	-	-
novel.243	13.30374615	2.099534387	2.667609203	0.002162091	0.014950232	-	3	18289825	18292593	+	1599	-	-	-
ENSMUSG00000004951	12050.3423	3510.314169	1.779361585	0.002170434	0.014988056	Hspb1	5	135887919	135889563	+	1031	protein_coding	-	-
ENSMUSG00000043003	48.15460688	16.58692025	1.527632385	0.002176928	0.015023908	Rasef	4	73714579	73790994	-	5746	protein_coding	-	Ras
novel.259	4697.39622	1929.811985	1.28326952	0.002232714	0.015351123	-	4	12132075	12138119	+	6045	-	PF01140:Matrix protein (MA), p15	-
ENSMUSG00000037996	61.04562194	27.24331324	1.158161553	0.002241997	0.015394887	Slc24a2	4	86983124	87230477	-	12217	protein_coding	-	Na_Ca_ex
ENSMUSG00000001131	2459.271852	1133.609627	1.117406432	0.002242209	0.015394887	Timp1	X	20870166	20874735	+	888	protein_coding	-	-
novel.57	7.244401786	0.292894933	4.470342347	0.002242618	0.015394887	-	11	99032571	99032937	-	367	-	-	-
ENSMUSG00000063234	92.02543826	28.01450499	1.716881102	0.002262789	0.015490579	Gpr84	15	103308235	103310612	-	1725	protein_coding	-	7tm_1
ENSMUSG00000021270	7388.186949	687.2033876	3.42635902	0.002389887	0.016173034	Hsp90aa1	12	110690605	110702728	-	3931	protein_coding	-	HATPase_c
ENSMUSG00000043085	775.6392496	342.2315208	1.180278095	0.002491954	0.016723866	Tmem82	4	141613376	141618633	-	3991	protein_coding	-	-
ENSMUSG00000106568	8.878207382	0.611106762	3.884642359	0.002521685	0.016884326	Gm42814	3	88428936	88429395	+	460	processed_pseudogene	-	-
ENSMUSG00000102302	22.22340228	7.757622085	1.50967423	0.00261366	0.017386436	Gm38190	1	165230371	165235125	-	4755	sense_intronic	-	-
ENSMUSG00000031465	179.7550729	89.52915451	1.007497146	0.00263977	0.017495628	Angpt2	8	18690263	18741562	-	3690	protein_coding	-	Fibrinogen_C
ENSMUSG00000006724	19.50232529	3.690593532	2.417012056	0.002648726	0.017539244	Cyp27b1	10	127048250	127053006	+	2574	protein_coding	-	p450
novel.138	16.88570118	0.636423658	4.774560666	0.002745087	0.018077894	-	17	4612328	4622945	+	647	-	-	-
ENSMUSG00000064158	18.81081467	5.447281162	1.788078291	0.002749129	0.018093929	Izumo1	7	45621811	45628823	+	2992	protein_coding	-	-
ENSMUSG00000095585	277.9635547	124.7051671	1.158426177	0.002758206	0.018146806	CR974586.3	JH584293.1	41602	43114	-	312	protein_coding	-	-
ENSMUSG00000078515	3469.911212	1500.30915	1.20948205	0.002779016	0.018269905	Ddi2	4	141677549	141723419	-	9553	protein_coding	-	ubiquitin
ENSMUSG00000049511	13.28487258	3.243069352	2.017099171	0.002782804	0.018280992	Htr1b	9	81628291	81633828	-	4724	protein_coding	-	7tm_1
ENSMUSG00000025128	65.49311987	27.52870653	1.250184483	0.00281076	0.018442116	Bhlhe22	3	18054174	18057517	+	3344	protein_coding	-	HLH
ENSMUSG00000003545	104.5983437	38.55930946	1.443520361	0.002861422	0.018740859	Fosb	7	19302696	19310051	-	6243	protein_coding	-	bZIP_1
novel.83	531.9918496	142.8572007	1.897693811	0.002901839	0.018941414	-	13	68213458	68300770	+	7265	-	-	-
ENSMUSG00000020723	6.874367355	0	5.372002206	0.002910863	0.018992317	Cacng4	11	107732357	107794557	-	3575	protein_coding	-	-
ENSMUSG00000028410	4820.36815	776.7799672	2.633516348	0.003084899	0.019949241	Dnaja1	4	40722150	40737149	+	8629	protein_coding	-	DnaJ_C
ENSMUSG00000051351	2970.587775	1186.989172	1.323516466	0.003132568	0.020210277	Zfp46	4	136284683	136293942	+	5212	protein_coding	-	KRAB
ENSMUSG00000038508	38.27393236	8.743712177	2.127090341	0.003232474	0.020728199	Gdf15	8	70629393	70632456	-	1852	protein_coding	-	-
ENSMUSG00000022325	118.3441423	58.65201558	1.01579846	0.003241633	0.020762199	Pop1	15	34495304	34530648	+	3795	protein_coding	-	-
ENSMUSG00000037720	1229.935225	531.7845143	1.209195653	0.003282292	0.020960896	Tmem33	5	67260565	67291461	+	8961	protein_coding	-	-
ENSMUSG00000053004	23.53052717	7.888980339	1.58426273	0.003303295	0.021064107	Hrh1	6	114397936	114483296	+	4450	protein_coding	-	7tm_1
ENSMUSG00000104801	10.23274065	0.636423658	4.049394341	0.003306016	0.021073733	Gm43834	3	18299310	18304139	+	4830	TEC	-	-
ENSMUSG00000030735	549.085305	242.7195889	1.177099126	0.003378281	0.021408903	Gm9755	8	67514235	67515590	-	1356	processed_pseudogene	-	GTP_EFTU
ENSMUSG00000029605	167.7328602	61.64873198	1.446989034	0.003394548	0.021465089	Oas1b	5	120812635	120824163	+	1992	polymorphic_pseudogene	-	-
ENSMUSG00000027463	155.9637218	69.95941315	1.15817219	0.003493346	0.021946281	Slc52a3	2	151996511	152009258	+	2767	protein_coding	-	-
ENSMUSG00000029298	1058.68904	422.5499891	1.325394791	0.003533166	0.022132527	Gbp9	5	105077630	105139539	-	5173	protein_coding	-	-
ENSMUSG00000032575	2546.484634	1060.752229	1.263329638	0.003563454	0.022274148	Manf	9	106838312	106891979	-	3524	protein_coding	-	-
ENSMUSG00000069793	56.55944272	14.28680518	1.991414863	0.003596806	0.022434272	Slfn9	11	82978390	82991830	-	5965	protein_coding	-	AAA_4
ENSMUSG00000020482	1422.248611	623.8442047	1.188538426	0.003666487	0.022762827	Ccdc117	11	5528887	5542187	-	3372	protein_coding	-	-
ENSMUSG00000034551	14.6416644	3.560599213	2.022126721	0.00367228	0.022785225	Hdx	X	111569931	111697079	-	9534	protein_coding	-	-
ENSMUSG00000047466	30.42547682	5.177657222	2.563210058	0.00367436	0.022787318	8030462N17Rik	18	77633281	77714010	-	3418	protein_coding	-	-
ENSMUSG00000021282	2581.21546	1214.077075	1.087919674	0.003677775	0.022792251	Eif5	12	111538016	111546752	+	6820	protein_coding	-	-
ENSMUSG00000004371	75.71023642	11.67188812	2.703354821	0.003813226	0.023447969	Il11	7	4772373	4782857	-	2012	protein_coding	-	-
novel.308	44.71409662	14.26285222	1.654182549	0.003854661	0.023636925	-	5	129067431	129072539	+	986	-	-	-
ENSMUSG00000024379	26.18137792	11.69115873	1.163556214	0.003856128	0.023636925	Tslp	18	32815383	32819799	+	1133	protein_coding	-	-
ENSMUSG00000109206	5.827218038	0.292212965	4.17244328	0.003878335	0.023739287	Gm45137	7	121039138	121043552	+	4415	TEC	-	-
ENSMUSG00000023947	466.8740259	192.5155201	1.278711333	0.003948518	0.024109515	Nfkbie	17	45555716	45563169	+	2422	protein_coding	-	-
ENSMUSG00000036169	67.13330588	20.4875506	1.715151632	0.004070612	0.024759452	Sostdc1	12	36314139	36318452	+	1781	protein_coding	-	-
ENSMUSG00000032691	205.8259826	70.29808401	1.550850823	0.004176521	0.025288667	Nlrp3	11	59541568	59566956	+	4057	protein_coding	-	NACHT
ENSMUSG00000081926	12.30891531	2.951538355	2.040755447	0.004177963	0.025288667	Gm15536	10	7038661	7038774	+	114	processed_pseudogene	-	-
ENSMUSG00000086749	15.00035432	3.054169874	2.299552525	0.004210084	0.025456525	Gm12037	11	20831481	20831919	-	308	lincRNA	-	-
ENSMUSG00000085977	7.078003789	0.318211829	4.464069464	0.004344823	0.026118498	Gm5970	18	60220843	60222058	+	1216	processed_pseudogene	-	IIGP
ENSMUSG00000000982	532.4543284	62.96862774	3.080511629	0.004376992	0.026264969	Ccl3	11	83647844	83649355	-	766	protein_coding	-	-
ENSMUSG00000026166	5.15996588	0	4.964609306	0.004485621	1	Ccl20	1	83116766	83119167	+	1421	protein_coding	-	-
ENSMUSG00000092212	4.662334292	0	4.818772167	0.004488043	1	Slc22a13b-ps	9	119220488	119231692	-	1458	polymorphic_pseudogene	-	MFS_1
novel.184	29.56023176	12.38298995	1.264137664	0.004693192	0.027788677	-	18	6663152	6669127	-	1550	-	-	-
ENSMUSG00000023272	1415.121638	539.9814605	1.389739716	0.00472055	0.027912678	Creld2	15	88819646	88826683	+	1366	protein_coding	-	EGF_CA
ENSMUSG00000009772	331.9754719	147.4394711	1.171596793	0.004739197	0.027943364	Nuak2	1	132316126	132333488	+	3920	protein_coding	-	Pkinase
ENSMUSG00000084013	27.67194265	11.29426834	1.285396622	0.005169785	0.029939293	Gm14270	2	170285035	170285880	+	846	processed_pseudogene	-	-
ENSMUSG00000093798	213.2524528	90.47637611	1.235242975	0.005201353	0.030091069	Gm8355	10	14745362	14747302	-	1941	processed_pseudogene	-	HSP70
novel.425	5.779457946	0.318211829	4.164076877	0.005244238	0.030308943	-	CHR_MG3530_PATCH	67537788	67542217	+	3075	-	PF00096:Zinc finger, C2H2 type|PF11928:Early growth response N-terminal domain	zf-C2H2
ENSMUSG00000098019	11.01355813	2.735276077	2.026024565	0.005327954	0.030680695	Gm2546	7	89607706	89608696	+	991	processed_pseudogene	-	-
ENSMUSG00000110156	60.93925129	29.86086676	1.033361532	0.005495958	0.031543754	Gm42067	19	5912822	5914826	+	880	antisense	-	-
ENSMUSG00000023964	15.53379593	1.170897764	3.715715711	0.005595879	0.03196963	Calcr	6	3685680	3764714	-	3912	protein_coding	-	7tm_2
ENSMUSG00000095366	8.128275793	0.610424794	3.762323352	0.005904816	0.03349959	Gm21860	Y	90754513	90754821	-	309	protein_coding	-	-
ENSMUSG00000085917	14.83464181	4.834128497	1.623249034	0.005928931	0.033618526	Gm15899	8	122683602	122683839	-	238	processed_pseudogene	-	-
ENSMUSG00000110438	5.268225075	0	4.988907169	0.005935002	1	Gm45756	8	71695608	71696014	+	407	processed_pseudogene	-	Histone
ENSMUSG00000067297	84.23974464	35.19451716	1.264636482	0.006195091	0.034839473	Ifit1bl2	19	34617049	34640743	-	3367	protein_coding	-	-
ENSMUSG00000062175	35.95380046	11.66993364	1.625331045	0.00636146	0.03549709	Tgif2	2	156840007	156855570	+	3832	protein_coding	-	Coprinus_mating
ENSMUSG00000083261	57.41123904	11.639161	2.296470529	0.006399747	0.035626489	Gm7816	5	39798214	39799407	+	1194	processed_pseudogene	-	DnaJ_C
novel.450	14.88039153	4.756813874	1.644825492	0.006480179	0.035993642	-	CHR_MG3836_PATCH	122649308	122652576	+	849	-	PF06522:NADH-ubiquinone reductase complex 1 MLRQ subunit	-
ENSMUSG00000078921	11.6543646	1.857955214	2.677755967	0.006488187	0.036026621	Tgtp2	11	49057194	49064206	-	2938	protein_coding	-	IIGP
ENSMUSG00000022269	7.058808702	0.877320863	2.985793222	0.006520556	0.036173708	March11	15	26309048	26409576	+	2848	protein_coding	-	-
ENSMUSG00000039756	1041.66835	455.9069461	1.191528821	0.006569877	0.036369512	Dnttip2	3	122274388	122285271	+	3309	protein_coding	-	-
ENSMUSG00000053907	403.1517129	184.1878355	1.1296523	0.006659688	0.036744419	Mat2a	6	72432799	72439558	-	4486	protein_coding	-	-
novel.529	14.55370354	1.221531556	3.588654408	0.006679705	0.036831502	-	X	9328975	9332625	-	1128	-	-	-
ENSMUSG00000103439	62.65556131	20.05366211	1.647620836	0.006773795	0.037244102	Gm7019	12	115244185	115244553	-	369	processed_pseudogene	-	-
ENSMUSG00000034731	290.5280099	127.4930625	1.186572149	0.006945481	0.037948275	Dgkh	14	78558750	78732776	-	16979	protein_coding	-	PH
ENSMUSG00000026064	1822.113825	709.393659	1.360632163	0.007297306	0.039510804	Ptp4a1	1	30940302	30949770	-	5763	protein_coding	-	DSPc
ENSMUSG00000030847	8549.522005	4249.906561	1.008346668	0.007343254	0.039707015	Bag3	7	128523616	128546981	+	2562	protein_coding	-	WW
novel.180	59.10512881	24.78720499	1.250477563	0.007390286	0.039890125	-	18	44315614	44328938	+	1916	-	-	-
ENSMUSG00000029378	9.024542518	0.292212965	4.802986808	0.007427663	0.040067015	Mcub	5	91139599	91148432	+	1215	protein_coding	-	-
novel.374	581.1221802	104.3944765	2.477277972	0.007450349	0.040176934	-	9	48518689	48523808	+	5120	-	PF01140:Matrix protein (MA), p15	-
ENSMUSG00000103308	14.50875012	2.976855251	2.27623363	0.007493373	0.04037142	Gm37800	1	184610280	184629473	-	995	lincRNA	-	-
ENSMUSG00000089936	16.26466809	4.174433846	1.955740346	0.007522908	0.040508243	Gm16199	6	120005998	120006285	+	288	processed_pseudogene	-	-
ENSMUSG00000108614	9.777841413	1.806639454	2.439509112	0.007607408	0.040859296	2610306O10Rik	7	128538932	128539543	+	612	TEC	-	-
ENSMUSG00000097352	15.40644704	1.909270974	3.044360115	0.007662113	0.041077047	C920009B18Rik	10	22306702	22321765	+	6564	transcribed_unprocessed_pseudogene	-	-
ENSMUSG00000086320	30.87282533	4.085438017	2.92839401	0.007675845	0.041125327	Gm12840	4	117700188	117700923	+	627	lincRNA	-	-
ENSMUSG00000000562	22.4079151	8.742348242	1.353128297	0.007768661	0.041507596	Adora3	3	105870858	105908926	+	3729	protein_coding	-	7tm_1
ENSMUSG00000115801	19.17571605	6.426551577	1.582596937	0.007784981	0.041572947	AC160336.1	14	44544055	44637201	-	93147	lincRNA	-	RVT_1
ENSMUSG00000075707	7.617839224	1.170215796	2.664347469	0.00794352	0.042234381	Dio3	12	110279068	110281097	+	2030	protein_coding	-	-
ENSMUSG00000070544	1211.931005	605.530883	1.000486464	0.00801591	0.042515351	Top1	2	160645888	160722764	+	10426	protein_coding	-	-
ENSMUSG00000024737	905.0231885	378.3976825	1.258511454	0.008046556	0.042638907	Slc15a3	19	10839727	10859362	+	5491	protein_coding	-	-
ENSMUSG00000014226	1217.1188	402.96476	1.594332078	0.008208774	0.043328709	Cacybp	1	160202367	160212875	-	2390	protein_coding	-	-
ENSMUSG00000022876	149.4449752	72.23267554	1.048588048	0.008286681	0.043619123	Samsn1	16	75858793	76022281	-	4935	protein_coding	-	SAM_2
ENSMUSG00000109998	27.16168652	8.233191032	1.723875263	0.008508693	0.044491671	Gm45437	7	45630664	45633077	-	1000	antisense	-	-
ENSMUSG00000019906	17.10904689	5.049708807	1.740436211	0.008545264	0.044614941	Lin7a	10	107271686	107421474	+	3311	protein_coding	-	PDZ
ENSMUSG00000044576	9.969745843	1.833320286	2.460820937	0.008547651	0.044614941	Garem2	5	30105161	30118378	+	3865	protein_coding	-	-
ENSMUSG00000023341	606.7368849	113.7740181	2.41551445	0.008702735	0.04522096	Mx2	16	97535308	97560900	+	3614	polymorphic_pseudogene	-	-
ENSMUSG00000091549	45.67224787	21.10897463	1.113667306	0.008848043	0.045716643	Gm6548	17	78850792	78851956	-	1165	processed_pseudogene	-	GTP_EFTU_D2
ENSMUSG00000031089	11.48876477	2.659325389	2.095894251	0.008865354	0.045765319	Slc6a14	X	21714896	21742355	+	3434	protein_coding	-	SNF
ENSMUSG00000102375	6.889082816	0.585789866	3.515523886	0.008881328	0.045817691	A930036K24Rik	9	107680082	107681281	+	1200	TEC	-	-
ENSMUSG00000062345	179.1443613	12.044235	3.894945567	0.009090293	0.046677274	Serpinb2	1	107511423	107535478	+	2349	protein_coding	-	Serpin
ENSMUSG00000001774	997.53686	354.884142	1.490513633	0.009491744	0.048353434	Chordc1	9	18292125	18317442	+	7498	protein_coding	-	-
novel.468	16.11402826	3.691957467	2.143960318	0.009582412	0.048658635	-	CHR_MG4200_PATCH	47924204	47929979	+	992	-	-	-
novel.97	49.487277	20.85230441	1.24844799	0.009623152	0.048780101	-	13	54177790	54178792	-	417	-	-	-
ENSMUSG00000049580	424.1578518	206.1091301	1.042327414	0.009708993	0.049157958	Tsku	7	98350668	98361328	-	3050	protein_coding	-	-
ENSMUSG00000066443	6.537963153	0.585789866	3.442955173	0.009730017	0.049207978	Gm10163	9	88390837	88391317	+	481	processed_pseudogene	-	-
ENSMUSG00000051980	6.688601125	0.878002831	2.898103748	0.009730183	0.049207978	Casr	16	36493696	36562141	-	4718	protein_coding	-	ANF_receptor
ENSMUSG00000021536	27.40957108	7.674081997	1.838027625	0.009774455	0.049345825	Adcy2	13	68620043	68999541	-	4211	protein_coding	-	Guanylate_cyc
ENSMUSG00000040296	1268.196538	594.1646389	1.094328749	0.009888267	0.049790398	Ddx58	4	40203773	40239828	-	7050	protein_coding	-	Helicase_C
ENSMUSG00000030521	213.4676785	90.22551266	1.239973456	0.009988143	0.050249685	Mphosph10	7	64376527	64392268	-	3700	protein_coding	-	-
ENSMUSG00000085967	24.77276957	9.086558934	1.45921079	0.010094787	0.050683635	Gm12530	4	57172071	57176554	+	1759	antisense	-	-
ENSMUSG00000070436	9477.798621	3891.467897	1.284199757	0.010202938	0.051078846	Serpinh1	7	99345376	99353239	-	2443	protein_coding	-	Serpin
ENSMUSG00000087141	27.24442463	10.40731217	1.40114875	0.010254522	0.051219629	Plcxd2	16	45959263	46010218	-	7140	protein_coding	-	-
novel.270	26.48377354	10.39299451	1.334307449	0.010570079	0.052371066	-	4	143979081	143981673	+	864	-	PF01140:Matrix protein (MA), p15	-
ENSMUSG00000073565	24.74083912	9.225506588	1.421021943	0.010606487	0.052521156	Prr16	18	51117898	51304641	+	2224	protein_coding	-	-
ENSMUSG00000112237	43.78478898	20.76612787	1.069264907	0.01065955	0.052728108	AC153911.1	10	122985074	122986555	-	1482	transcribed_processed_pseudogene	-	-
ENSMUSG00000005057	312.5348847	148.9462315	1.069675531	0.010674227	0.052762287	Sh2b2	5	136218147	136246556	-	5406	protein_coding	-	PH
ENSMUSG00000060093	8.80385695	2.099534387	2.063621026	0.010675555	0.052762287	Hist1h4a	13	23760692	23761230	-	539	protein_coding	-	-
novel.31	71.67307962	17.00562994	2.072961144	0.01080063	0.053229594	-	10	89743621	89744966	+	1346	-	-	-
ENSMUSG00000097392	42.84182137	13.72837811	1.639342846	0.01080987	0.053229594	D930016D06Rik	5	104525735	104554207	+	4938	lincRNA	-	-
ENSMUSG00000040017	17.43149252	3.87949301	2.165517824	0.010809872	0.053229594	Saa4	7	46727998	46732603	-	2094	protein_coding	-	-
ENSMUSG00000096862	27.99664691	12.48980103	1.164205805	0.011151479	0.054541324	Gm13301	4	42216908	42235604	+	2446	transcribed_unprocessed_pseudogene	-	-
ENSMUSG00000086894	13.8292609	3.027489043	2.195470472	0.011389657	0.055379384	Gm15708	5	144277061	144280513	+	1947	sense_intronic	-	-
ENSMUSG00000051650	40.01906585	19.74508558	1.024398928	0.011396534	0.05538395	B3gnt2	11	22834747	22860961	-	3350	protein_coding	-	Galactosyl_T
ENSMUSG00000041138	10.66785912	2.418428184	2.144089704	0.011690027	0.056414269	Nme8	13	19645078	19697794	-	2595	protein_coding	-	NDK
novel.347	54.88452269	8.544586847	2.680877461	0.011715261	0.05652037	-	7	106264087	106270031	+	2583	-	PF00517:Retroviral envelope protein	-
ENSMUSG00000084128	21.12650913	7.253238649	1.553996542	0.012015216	0.057584356	Esrp2	8	106130319	106136974	-	4340	protein_coding	-	-
ENSMUSG00000016526	35.88156942	15.07453967	1.24215382	0.012128917	0.05798212	Dyrk3	1	131127455	131138340	-	3178	protein_coding	-	Pkinase
ENSMUSG00000037722	3.290691425	0	4.298404762	0.012259219	1	Gnpnat1	14	45376334	45404913	-	4735	protein_coding	-	-
ENSMUSG00000035692	2083.845914	451.1299676	2.207809257	0.012363268	0.058820409	Isg15	4	156199424	156200818	-	756	protein_coding	-	ubiquitin
novel.512	8.738258709	1.513744521	2.545252605	0.012645263	0.059862044	-	CHR_WSB_EIJ_MMCHR11_CTG3	83057999	83064725	+	2824	-	PF04326:Putative DNA-binding domain	AAA_4
ENSMUSG00000050854	11.26721871	2.660007357	2.075033199	0.012946298	0.060988491	Tmem125	4	118540941	118544044	-	2339	protein_coding	-	-
novel.387	20.27679572	7.008249637	1.54284442	0.013032109	0.061249949	-	9	119466202	119478527	-	1811	-	-	-
ENSMUSG00000041220	91.60120933	45.18439582	1.024614388	0.013036996	0.061249949	Elovl6	3	129532355	129638495	+	6431	protein_coding	-	ELO
ENSMUSG00000033355	883.6169153	376.4989426	1.231429221	0.013071526	0.061363072	Rtp4	16	23520291	23614222	+	2131	protein_coding	-	-
ENSMUSG00000072620	164.80047	65.78676194	1.327766762	0.01322155	0.061887724	Slfn2	11	83065112	83070678	+	1664	protein_coding	-	AAA_4
novel.289	11.21608588	2.339067657	2.24074053	0.013304621	0.062154902	-	4	145569184	145573933	-	305	-	-	-
ENSMUSG00000051159	26.32329575	11.15736659	1.243253222	0.013620915	0.063258916	Cited1	X	102247381	102252181	-	1754	protein_coding	-	-
ENSMUSG00000105198	3.022319023	0	4.1734223	0.01388059	1	Gm42502	5	143525660	143526748	+	1089	TEC	-	-
ENSMUSG00000060377	17.81038453	7.786348819	1.190509828	0.013901231	0.064269185	Rpl36a-ps1	14	98993870	98994318	-	449	protein_coding	-	-
ENSMUSG00000036986	958.0779403	430.3179615	1.155307581	0.01390849	0.064285668	Pml	9	58218076	58249786	-	5571	protein_coding	-	zf-B_box
ENSMUSG00000105742	9.021453746	2.073535524	2.108865953	0.014155822	0.06511753	Gm42748	5	122165597	122167937	+	2341	TEC	-	-
ENSMUSG00000084159	22.68576273	8.373502621	1.430592102	0.014361109	0.065887692	Gm12696	4	97521428	97522332	-	905	processed_pseudogene	-	RRM_1
ENSMUSG00000036390	362.4585054	169.0196834	1.100753852	0.014616947	0.066888185	Gadd45a	6	67035096	67037457	-	1764	protein_coding	-	-
ENSMUSG00000040483	842.4201389	416.8879377	1.015439024	0.014654607	0.067039817	Xaf1	11	72301629	72313733	+	4689	protein_coding	-	-
ENSMUSG00000019916	2850.225047	1060.736549	1.425865722	0.014699806	0.067175951	P4ha1	10	59323296	59373304	+	4114	protein_coding	-	-
ENSMUSG00000109618	7.834289785	1.170215796	2.702807198	0.014988356	0.068190163	Gm45527	7	102685446	102686219	-	774	TEC	-	-
ENSMUSG00000112073	6.77662067	0.877320863	2.929591492	0.015152759	0.068722521	Gm47101	10	102435269	102435543	+	275	lincRNA	-	-
ENSMUSG00000039364	5.200155717	0	4.972334425	0.015218599	1	Sectm1b	11	121053458	121063569	-	2780	protein_coding	-	-
ENSMUSG00000098766	5.452666422	0.611106762	3.185606434	0.015497588	0.069795296	Mir6386	9	92267258	92267361	-	104	miRNA	-	-
ENSMUSG00000086746	24.45990271	8.953154777	1.448851864	0.015532834	0.069873487	Gm15222	14	46387519	46389282	+	1764	antisense	-	-
ENSMUSG00000038600	6.960203388	0.877320863	2.960183581	0.015606517	0.070104444	Atp6v0a4	6	38048483	38124586	-	4973	protein_coding	-	-
ENSMUSG00000114835	5.887683226	0.611106762	3.282611524	0.016093673	0.071710934	Gm48194	13	59781062	59781578	-	517	sense_intronic	-	-
ENSMUSG00000020288	500.2339049	195.7605677	1.35254014	0.016511144	0.073039259	Ahsa2	11	23487882	23498030	-	4532	protein_coding	-	-
ENSMUSG00000029307	14.85908441	4.197022871	1.812450604	0.016511691	0.073039259	Dmp1	5	104202613	104214102	+	2764	protein_coding	-	-
ENSMUSG00000087263	37.9197359	15.4125249	1.306240102	0.016540678	0.073130303	Gm15726	X	169979047	169985232	-	509	antisense	-	-
ENSMUSG00000021696	22.72515991	10.8425646	1.065766423	0.016762031	0.073734294	Elovl7	13	108214404	108285683	+	4013	protein_coding	-	ELO
ENSMUSG00000070524	15.2376494	3.98212453	1.949235228	0.017014953	0.074507854	Fcrlb	1	170907273	170912941	-	1284	protein_coding	-	-
novel.233	69.90379844	33.25729284	1.07115028	0.017184364	0.075023158	-	2	25475300	25478487	-	904	-	-	-
ENSMUSG00000032611	18.16800147	6.244559531	1.528087278	0.017318604	0.075401139	1700102P08Rik	9	108392805	108410934	+	1236	protein_coding	-	-
novel.519	100.2400646	44.92167931	1.161375645	0.017465723	0.07579514	-	GL456350.1	192701	195091	-	1188	-	-	-
novel.16	16.47046691	5.151658358	1.666894039	0.017642663	0.076334566	-	1	191299487	191300181	+	542	-	-	-
ENSMUSG00000041827	767.7838579	103.1810371	2.895989875	0.017743054	0.076616533	Oasl1	5	114923240	114937915	+	2608	protein_coding	-	ubiquitin
ENSMUSG00000112909	11.66599129	4.249702567	1.466240772	0.017824611	0.076921489	Gm10120	10	128011776	128012132	+	357	processed_pseudogene	-	LSM
ENSMUSG00000040033	1459.348743	729.4035162	1.000959118	0.017922693	0.077231503	Stat2	10	128270559	128292849	+	5926	protein_coding	-	STAT_alpha
ENSMUSG00000042265	30.66458063	7.332599175	2.071582018	0.018226943	0.078116518	Trem1	17	48232768	48246924	+	2996	protein_coding	-	V-set
ENSMUSG00000031780	46.50061653	14.48525221	1.686662888	0.018289963	0.078278882	Ccl17	8	94810453	94812036	+	514	protein_coding	-	-
ENSMUSG00000000204	123.5267013	56.2570339	1.136583569	0.018452545	0.078769657	Slfn4	11	83175186	83190216	+	3964	protein_coding	-	AAA_4
ENSMUSG00000032068	99.3452204	40.40508434	1.298768516	0.018454424	0.078769657	Plet1	9	50494525	50505482	+	1947	protein_coding	-	-
ENSMUSG00000101625	21.94136076	7.812347683	1.487983542	0.018873358	0.080125438	Gm29371	1	87080171	87096418	+	885	lincRNA	-	-
ENSMUSG00000040423	1344.752546	522.7728492	1.362704735	0.019003392	0.080481146	Rc3h1	1	160906418	160974978	+	11308	protein_coding	-	-
ENSMUSG00000097831	2.924679512	0	4.138980093	0.019110093	1	4930540M05Rik	6	119896159	119902653	-	2068	lincRNA	-	-
ENSMUSG00000105512	5.500499774	0.610424794	3.192890841	0.019296468	0.081464612	Gm43714	3	88685024	88686397	-	1204	antisense	-	-
ENSMUSG00000057666	2946.125673	308.8570868	3.253890132	0.019426786	0.081895573	Gapdh	6	125161715	125166467	-	4133	protein_coding	-	-
ENSMUSG00000103292	20.88232742	7.22860372	1.536232013	0.019470915	0.082041854	Gm35048	1	90520496	90523297	+	2802	TEC	-	-
ENSMUSG00000078427	128.9029506	55.41407468	1.213891226	0.019769401	0.082938069	Sarnp	10	128817333	128877629	+	1360	protein_coding	-	-
ENSMUSG00000104748	3.985644458	0	4.584915471	0.019926013	1	Gm43592	5	107868474	107869638	+	1165	TEC	-	-
ENSMUSG00000097391	16.05037992	4.810175536	1.722786348	0.019961873	0.083524046	Mirg	12	109729764	109749460	+	7292	lincRNA	-	-
ENSMUSG00000041481	1443.473356	641.0475138	1.17135901	0.020282881	0.08446349	Serpina3g	12	104236245	104241939	+	2105	protein_coding	-	Serpin
novel.196	49.08391452	23.55331026	1.063993594	0.02062594	0.085602816	-	19	4061781	4066368	+	4588	-	-	-
ENSMUSG00000000385	8.916527941	1.194850725	2.903484495	0.020642457	0.085610115	Tmprss2	16	97564684	97611195	-	3159	protein_coding	-	Trypsin
ENSMUSG00000026630	43.24661762	17.04194608	1.338675123	0.020922569	0.086586098	Batf3	1	191097847	191108945	+	1597	protein_coding	-	-
ENSMUSG00000092171	7.693300191	1.487745658	2.362041411	0.021125384	0.087163024	4833427F10Rik	17	35772450	35780687	+	1475	lincRNA	-	-
ENSMUSG00000085505	3.839205793	0	4.525131044	0.021535128	1	Gm12868	4	119133749	119138801	-	417	antisense	-	-
ENSMUSG00000085627	22.39201398	9.620351073	1.22627945	0.021576305	0.088653392	Gm11222	4	69853947	69854684	+	738	processed_pseudogene	-	-
ENSMUSG00000113175	7.481986327	0.903319727	3.041995461	0.021820427	0.089352218	Gm9973	13	4350397	4391265	-	4257	transcribed_unprocessed_pseudogene	-	-
ENSMUSG00000109696	13.05991623	2.363702586	2.459706272	0.022026602	0.089978151	Gm36670	8	91974095	91991947	-	1739	lincRNA	-	-
ENSMUSG00000097081	8.658494904	2.443063112	1.830088053	0.022032495	0.089981102	Gm10425	12	111426874	111430946	-	3364	antisense	-	-
ENSMUSG00000035262	7.660219859	0.878684799	3.089197388	0.022152903	0.090409197	Amh	10	80805243	80807648	+	1670	protein_coding	-	-
ENSMUSG00000003418	128.1201264	56.61915126	1.174180149	0.022384035	0.09111742	St8sia6	2	13651021	13794064	-	7664	protein_coding	-	Glyco_transf_29
ENSMUSG00000091952	13.76334114	4.439284012	1.630712941	0.022889122	0.092428093	Gm17709	8	121972727	121973822	-	1096	processed_pseudogene	-	-
ENSMUSG00000024210	290.2901985	120.9943815	1.263216088	0.023149058	0.093206826	Ip6k3	17	27143969	27167764	-	2307	protein_coding	-	-
ENSMUSG00000053182	2.723158759	0	4.027322215	0.023885989	1	Gm609	16	45411768	45492969	-	4404	protein_coding	-	V-set
ENSMUSG00000101482	2.723158759	0	4.027322215	0.023885989	1	Gm28883	1	135869782	135870150	+	369	processed_pseudogene	-	-
ENSMUSG00000052776	366.9062236	163.6351889	1.166219413	0.023919004	0.095687015	Oas1a	5	120896256	120907521	-	1885	protein_coding	-	NTP_transf_2
ENSMUSG00000102759	10.52974767	2.124851283	2.299046127	0.024070288	0.096049336	Gm10463	5	32130283	32133171	-	2889	TEC	-	-
ENSMUSG00000009114	114.7609169	45.41420603	1.339364317	0.024381555	0.096930903	2610028H24Rik	10	76449081	76461110	+	1705	protein_coding	-	-
ENSMUSG00000025380	14.02429352	3.613278909	1.945069506	0.024385903	0.096930903	Fscn2	11	120361534	120368168	+	2110	protein_coding	-	-
ENSMUSG00000056758	2.636212191	0	3.991628958	0.024594753	1	Hmga2	10	120361275	120476469	-	6772	protein_coding	-	-
ENSMUSG00000089886	15.82039219	6.322556122	1.334039182	0.024655498	0.097801455	Gm16184	7	19911825	19912397	+	573	processed_pseudogene	-	-
ENSMUSG00000108738	10.87986397	1.805275519	2.578811039	0.024810251	0.0981398	Gm44777	7	116334255	116338633	+	4379	antisense	-	-
ENSMUSG00000072844	154.584462	72.75946883	1.089889367	0.024962404	0.098614247	G530011O06Rik	X	169975043	169978917	-	2380	processed_transcript	-	-
ENSMUSG00000001901	5.203312318	0.610424794	3.114934552	0.025129403	0.09913894	Kcnh6	11	106008124	106034549	+	3549	protein_coding	-	Ion_trans
ENSMUSG00000065147	12.45090641	4.171705975	1.573066079	0.025314915	0.099675909	Snora31	14	75847905	75848034	+	130	snoRNA	-	-
ENSMUSG00000086331	6.336372785	0.611106762	3.369930088	0.025422749	0.099911173	Gm16310	16	92094568	92096490	+	960	sense_intronic	-	-
ENSMUSG00000056880	5.322123368	0.585789866	3.157229026	0.025964288	0.101307297	Gadl1	9	115909455	116076176	+	3966	protein_coding	-	-
ENSMUSG00000035189	78.40578835	38.09141767	1.044705091	0.026210665	0.102016999	Ano4	10	88948994	89344762	-	7265	protein_coding	-	-
ENSMUSG00000089255	5.49092101	0.611106762	3.172960283	0.026898039	0.104089513	Snora78	17	24719676	24719803	-	128	snoRNA	-	-
ENSMUSG00000034459	1257.396031	240.9204383	2.384028253	0.027194137	0.10485803	Ifit1	19	34640871	34650009	+	2656	protein_coding	-	-
novel.426	14.84228711	3.003536082	2.307862592	0.027213901	0.104889547	-	CHR_MG3530_PATCH	67266684	67285308	-	1821	-	PF17169:MIT domain of nuclear receptor-binding factor 2|PF08961:Nuclear receptor-binding factor 2, autophagy regulator	-
ENSMUSG00000074480	33.12583043	16.04963052	1.0468411	0.027439551	0.105455626	Mex3a	3	88532395	88541396	+	5778	protein_coding	-	KH_1
ENSMUSG00000096586	2.623473181	0	3.985967703	0.027550143	1	Gm22918	10	100139501	100139610	+	110	miRNA	-	-
ENSMUSG00000024597	1257.359725	548.8489561	1.195514119	0.027597308	0.105898204	Slc12a2	18	57878678	57946821	+	6520	protein_coding	-	AA_permease
ENSMUSG00000084974	7.595591065	1.754641727	2.082336019	0.027883298	0.106807211	Gm15567	7	27249263	27257932	-	2130	antisense	-	-
ENSMUSG00000107319	9.095591689	2.393111288	1.908335042	0.028059348	0.107316215	Gm42670	5	67259971	67261262	-	1292	antisense	-	-
ENSMUSG00000079138	4.790729608	0	4.837148534	0.028064744	1	Gm8818	1	153305432	153306478	+	1047	processed_pseudogene	-	-
ENSMUSG00000055976	12.60925387	1.858637182	2.782688033	0.028839229	0.109600406	Cldn23	8	35824712	35826559	-	1848	protein_coding	-	-
ENSMUSG00000030708	38.25827958	14.44902383	1.400144264	0.029010425	0.110106741	Dnajb13	7	100501716	100514960	-	2732	protein_coding	-	DnaJ_C
ENSMUSG00000070366	16.63168515	4.379014917	1.943342778	0.029127849	0.110383891	Plpp4	7	129257031	129391412	+	1458	protein_coding	-	-
ENSMUSG00000015134	129.6662199	54.86092785	1.242693147	0.02967884	0.111862935	Aldh1a3	7	66390890	66427517	-	4617	protein_coding	-	Aldedh
ENSMUSG00000113321	14.81569312	5.92702967	1.321678639	0.02977173	0.112140183	Gm8075	12	73793483	73808411	+	722	lincRNA	-	-
novel.299	5.608655439	0.611106762	3.198149678	0.030238875	0.113457719	-	5	94516084	94521513	+	659	-	-	-
ENSMUSG00000037145	232.7553355	81.06715519	1.521790426	0.030302262	0.113597579	2210407C18Rik	11	58608204	58616075	-	1399	protein_coding	-	-
ENSMUSG00000002076	20.58869135	9.989196694	1.056586323	0.030388375	0.113797826	Hsf2bp	17	31944769	32034508	-	2973	protein_coding	-	-
ENSMUSG00000063328	9.417032168	3.295749047	1.520484434	0.030495508	0.114100801	Gm9396	3	130068412	130068978	+	567	processed_pseudogene	-	-
ENSMUSG00000093384	11.29370009	4.171024008	1.435888812	0.030620877	0.114446845	Gm20689	3	68900171	68900449	-	279	processed_pseudogene	-	-
ENSMUSG00000049751	12.31939391	4.78213077	1.357050725	0.030851667	0.115136332	Rpl36al	12	69182731	69184083	-	1353	protein_coding	-	-
novel.538	359.3246888	78.65331795	2.19239846	0.030965271	0.115379044	-	Y	43918674	43923924	+	3243	-	PF01140:Matrix protein (MA), p15	-
ENSMUSG00000097379	7.683651812	1.196896628	2.662633259	0.030980869	0.115379044	Gm26873	17	17389943	17395303	-	2368	lincRNA	-	-
ENSMUSG00000021364	4.278348644	0.318211829	3.706967321	0.031182058	1	Elovl2	13	41182381	41220405	-	3966	protein_coding	-	ELO
ENSMUSG00000115379	15.86363874	4.786904543	1.723758507	0.031346064	0.116357551	CT025525.2	14	95285234	95285656	-	423	processed_pseudogene	-	Bromodomain
ENSMUSG00000078491	13.54699961	4.196340904	1.688751001	0.031620184	0.117125255	Gm13090	4	151089570	151091449	+	746	protein_coding	-	-
ENSMUSG00000067203	78.80765149	34.24738332	1.206266467	0.031667995	0.11727739	H2-K2	17	33974831	33978790	-	1049	unprocessed_pseudogene	-	-
ENSMUSG00000018844	9.111458888	0.585107898	3.930610548	0.031690071	0.117290838	Fndc8	11	82892124	82900801	+	2166	protein_coding	-	fn3
ENSMUSG00000023025	673.4893525	336.5021117	1.000176676	0.031901322	0.117915634	Larp4	15	99970065	100016358	+	10843	protein_coding	-	-
ENSMUSG00000113651	4.993359037	0.878002831	2.485973141	0.031964973	0.118075666	Gm4900	13	3138485	3140112	-	1628	processed_pseudogene	-	RRM_1
ENSMUSG00000055945	9.627026652	2.048218628	2.207094737	0.032031942	0.118272832	Prr18	17	8340406	8344112	+	3552	protein_coding	-	-
ENSMUSG00000034855	2055.726257	199.7845317	3.363298034	0.032115709	0.118431737	Cxcl10	5	92346638	92348889	-	2252	protein_coding	-	-
ENSMUSG00000087593	16.48434666	6.59286203	1.326099848	0.032336402	0.118993037	Gm16174	7	19816553	19818625	+	402	antisense	-	-
ENSMUSG00000021392	179.6215993	84.31144037	1.088247912	0.032861139	0.120338708	Nol8	13	49653078	49679016	+	9057	protein_coding	-	RRM_1
ENSMUSG00000020048	4928.089949	2374.818525	1.05310208	0.033491885	0.121930079	Hsp90b1	10	86690209	86705509	-	4032	protein_coding	-	HATPase_c
ENSMUSG00000042116	588.2111257	284.663528	1.046200885	0.033523034	0.121992438	Vwa1	4	155768149	155774698	-	3623	protein_coding	-	VWA
ENSMUSG00000102548	5.206579737	0.878002831	2.52775616	0.033611331	0.12223707	Gm16701	1	166974023	166999728	-	934	lincRNA	-	-
ENSMUSG00000018238	7.704855407	2.366430456	1.688955936	0.034800838	0.125722271	Gdf9	11	53431023	53437904	+	2031	protein_coding	-	-
ENSMUSG00000073102	3.948470135	0.292894933	3.613177402	0.034893394	1	Drc1	5	30281388	30366695	+	2683	protein_coding	-	-
ENSMUSG00000035208	18.91303913	4.353016054	2.134862215	0.035743348	0.128166736	Slfn8	11	83002158	83020810	-	4091	protein_coding	-	AAA_4
ENSMUSG00000041617	21.57319747	9.512945779	1.166365905	0.035986935	0.128750954	Ccdc74a	16	17646470	17650738	+	2289	protein_coding	-	-
ENSMUSG00000110291	7.198828849	1.539061417	2.229714582	0.036096566	0.128984074	Gm37419	16	23988482	23988595	+	114	protein_coding	-	-
novel.509	14.49845009	3.983488465	1.878017546	0.036923067	0.131209968	-	CHR_WSB_EIJ_MMCHR11_CTG1	48937014	49007272	-	1685	-	PF05049:Interferon-inducible GTPase (IIGP)	IIGP
ENSMUSG00000082044	106.2928397	49.23565503	1.107121342	0.037222791	0.132059329	Snrpert	2	131322088	131322366	-	279	processed_pseudogene	-	-
ENSMUSG00000114309	20.53784613	10.35599641	1.00014622	0.037339902	0.132395079	Gm48295	13	58155141	58157575	-	1142	bidirectional_promoter_lncRNA	-	-
ENSMUSG00000081643	6.39898757	1.222213524	2.385696548	0.037383565	0.132507947	Gm11605	1	63364720	63365365	-	646	processed_pseudogene	-	-
ENSMUSG00000110532	15.93371661	7.811665715	1.028393715	0.037672269	0.133273598	Gm35857	8	72531031	72531208	+	178	processed_pseudogene	-	-
ENSMUSG00000083481	21.50458131	5.421964266	1.990043729	0.038110546	0.134414213	Rps8-ps2	2	175804983	175805606	-	624	processed_pseudogene	-	-
ENSMUSG00000095868	5.564121563	0.876638896	2.642223792	0.038124164	0.134434995	Gm23136	9	64176661	64176759	+	99	snoRNA	-	-
ENSMUSG00000051716	7.284730853	1.80800339	2.020687456	0.038187447	0.134603594	Apon	10	128254096	128255896	+	1801	protein_coding	-	-
ENSMUSG00000008193	360.6726224	75.14858706	2.262906795	0.038276249	0.134752839	Spib	7	44525993	44532071	-	2868	protein_coding	-	Ets
ENSMUSG00000024873	15.69520018	5.609499809	1.469356408	0.03891129	0.136436483	Cnih2	19	5092871	5098418	-	1237	protein_coding	-	-
novel.135	9.167854853	2.393111288	1.947292806	0.039600295	0.13810107	-	16	45337808	45365564	-	1111	-	-	-
ENSMUSG00000074665	3.289614805	0.292894933	3.334088088	0.040118623	1	Bpifb4	2	153938212	153964101	+	3127	protein_coding	-	-
ENSMUSG00000105100	15.21027369	6.399870746	1.248447131	0.040474532	0.140446223	Gm44349	11	69980692	69980814	+	123	miRNA	-	-
novel.431	10.20209201	3.271796087	1.62944093	0.040795109	0.141164543	-	CHR_MG3627_PATCH	26662837	26670293	-	5256	-	PF03372:Endonuclease/Exonuclease/phosphatase family	Exo_endo_phos
ENSMUSG00000019303	113.345983	50.18619871	1.177589562	0.041814173	0.143793532	Psmc3ip	11	101091823	101095436	-	1818	protein_coding	-	TBPIP
ENSMUSG00000031202	9.891199747	3.24375132	1.580993564	0.042220205	0.144857257	Rab39b	X	75572046	75578231	-	3401	protein_coding	-	Ras
ENSMUSG00000064337	60196.39961	29919.14299	1.008597825	0.042612213	0.145771128	mt-Rnr1	MT	70	1024	+	955	Mt_rRNA	-	-
ENSMUSG00000055826	5.143889836	0	4.956380982	0.042725492	1	Tescl	7	24333082	24333936	-	855	protein_coding	-	efhand
ENSMUSG00000024401	361.1213844	87.97482288	2.037754861	0.042800175	0.146184228	Tnf	17	35199381	35202007	-	1639	protein_coding	-	-
ENSMUSG00000107271	3.151715842	0	4.232029383	0.043052277	1	BC028471	5	149367636	149393596	+	5570	lincRNA	-	-
ENSMUSG00000084383	3.108258586	0.292212965	3.276203089	0.04320217	1	Gm13370	2	24985984	24986466	+	483	processed_pseudogene	-	-
ENSMUSG00000094162	105.9761544	50.56800171	1.069765708	0.043391598	0.147740284	Ccl19-ps3	4	42132559	42134171	+	324	unprocessed_pseudogene	-	-
ENSMUSG00000025347	2.344407836	0	3.826645428	0.044039798	1	Mettl7b	10	128958274	128960988	-	1230	protein_coding	-	Methyltransf_11
ENSMUSG00000066491	17.39127248	6.692765679	1.368213144	0.044406322	0.150321022	Gm6265	12	56373593	56373823	-	231	processed_pseudogene	-	-
ENSMUSG00000110524	17.51448618	6.639404016	1.409588684	0.044480027	0.150457289	Gm39228	8	94183289	94184969	+	301	lincRNA	-	-
ENSMUSG00000110350	3.375591927	0.292894933	3.36298818	0.044636015	1	Gm10252	7	45459469	45460300	+	832	TEC	-	-
ENSMUSG00000030669	15.81504665	5.9810733	1.402098231	0.045032221	0.151840868	Calca	7	114631478	114636357	-	1684	protein_coding	-	-
ENSMUSG00000074607	153.1327653	67.50935851	1.182893738	0.045140469	0.152087984	Tox2	2	163203125	163324170	+	3401	protein_coding	-	HMG_box
ENSMUSG00000050195	84.36970574	38.97419428	1.116816922	0.045200755	0.152202696	Scd4	19	44333092	44346743	+	3768	protein_coding	-	-
ENSMUSG00000044933	20.58782908	9.692891922	1.097363026	0.045236634	0.152286812	Sstr3	15	78537008	78544685	-	4320	protein_coding	-	7tm_1
ENSMUSG00000020932	44.31250651	16.93513133	1.395766326	0.045335201	0.152507861	Gfap	11	102887336	102900912	-	4218	protein_coding	-	Filament
ENSMUSG00000083767	12.79151356	4.145707112	1.616950294	0.045522972	0.152935384	Gm11405	4	74228197	74229752	+	1556	processed_pseudogene	-	zf-C2H2
ENSMUSG00000053846	126.696535	56.77496893	1.159949801	0.045721285	0.153436337	Lipg	18	74939322	74961263	-	3787	protein_coding	-	Lipase
ENSMUSG00000115098	4.704891717	0.58442593	2.987693404	0.045871714	1	AC159006.1	14	47162377	47162634	+	258	processed_pseudogene	-	-
ENSMUSG00000086607	25.66474268	8.880613928	1.51612394	0.046189273	0.154526724	4930511M06Rik	18	57373455	57552397	-	4161	processed_transcript	-	-
novel.340	7.904260477	2.04753666	1.9199806	0.046629514	0.155509161	-	7	22772826	22778172	+	591	-	-	-
ENSMUSG00000104713	177.8462056	72.64583074	1.293677394	0.04697688	0.156427798	Gbp6	5	105270702	105293698	-	5954	protein_coding	-	-
ENSMUSG00000081142	2.089851064	0	3.660975051	0.047162056	1	Gm15497	5	138610739	138611289	+	551	processed_pseudogene	-	-
ENSMUSG00000028268	542.2002444	253.1556534	1.099508995	0.047476614	0.157571494	Gbp3	3	142560026	142573209	+	3265	protein_coding	-	-
ENSMUSG00000022686	11.26611003	3.956125666	1.505184758	0.047859271	0.158172433	B3gnt5	16	19760208	19772753	+	5197	protein_coding	-	Galactosyl_T
ENSMUSG00000090105	4.586011052	0.877320863	2.351051619	0.047895851	1	Gm15890	8	94379184	94386972	-	770	antisense	-	-
ENSMUSG00000085178	7.651819387	2.175485075	1.841633668	0.048121108	0.158681956	Kdm6bos	11	69401513	69402700	+	840	antisense	-	-
ENSMUSG00000085839	5.613858108	0.904001695	2.620323756	0.048152592	0.158732982	Gm15949	5	66985091	66985641	-	126	antisense	-	-
ENSMUSG00000021587	6.827544652	1.513744521	2.155865793	0.04832161	0.159229816	Pcsk1	13	75089826	75134861	+	5604	protein_coding	-	Peptidase_S8
ENSMUSG00000100629	21.426964	10.51821506	1.032330223	0.049749736	0.162063866	Gm28192	11	120963844	120964764	+	778	antisense	-	-
ENSMUSG00000001240	569.4230635	2215.258324	-1.958695579	2.47E-50	1.43E-46	Ramp2	11	101246028	101259546	+	3301	protein_coding	-	-
ENSMUSG00000007655	2462.257241	6178.292614	-1.32753724	2.35E-41	4.55E-38	Cav1	6	17306335	17341452	+	3444	protein_coding	-	-
ENSMUSG00000020682	18.91806501	275.9258622	-3.847048321	3.15E-36	4.57E-33	Mmp28	11	83440768	83463071	-	3874	protein_coding	-	PG_binding_1
ENSMUSG00000029570	57.18445009	331.3815332	-2.535755287	5.09E-36	6.81E-33	Lfng	5	140607320	140615545	+	2505	protein_coding	-	Fringe
ENSMUSG00000033361	172.0080012	690.6619861	-2.005763022	8.47E-34	8.67E-31	Prrg3	X	71962624	71972722	+	6087	protein_coding	-	-
ENSMUSG00000006386	885.4593069	2393.141828	-1.435306391	2.81E-33	2.72E-30	Tek	4	94739289	94874976	+	4712	protein_coding	-	Pkinase_Tyr
ENSMUSG00000071347	193.1999909	1367.770662	-2.821959157	1.53E-30	1.11E-27	C1qtnf9	14	60768134	60780869	+	1903	protein_coding	-	Collagen
ENSMUSG00000043496	43.21316782	221.801353	-2.367740273	1.04E-29	7.22E-27	Tril	6	53815468	53820830	-	5363	protein_coding	-	-
ENSMUSG00000046916	58.69134587	480.003991	-3.0367605	1.03E-28	6.66E-26	Myct1	10	5593775	5606904	+	2845	protein_coding	-	-
ENSMUSG00000030317	493.5571046	2630.94305	-2.41495104	2.47E-27	1.27E-24	Timp4	6	115241892	115252205	-	5894	protein_coding	-	-
ENSMUSG00000052688	14.88685125	166.6234932	-3.469797651	1.95E-26	8.68E-24	Rab7b	1	131688695	131715439	+	4624	protein_coding	-	Ras
ENSMUSG00000079654	24.74941274	169.3014072	-2.767366006	4.23E-26	1.80E-23	Prrt4	6	29169232	29179584	-	3411	protein_coding	-	-
ENSMUSG00000020577	188.8031082	925.1508412	-2.293281088	1.14E-25	4.59E-23	Tspan13	12	36014557	36042500	-	2474	protein_coding	-	Tetraspannin
ENSMUSG00000008398	395.5125921	1231.53301	-1.638748847	1.47E-25	5.81E-23	Elk3	10	93247414	93311135	-	4550	protein_coding	-	Ets
ENSMUSG00000029070	363.1449354	1364.36061	-1.908811675	1.54E-25	5.97E-23	Mxra8	4	155839680	155844088	+	2918	protein_coding	-	V-set
ENSMUSG00000048200	88.81332568	355.2505029	-1.999200546	5.03E-25	1.82E-22	Cracr2b	7	141461094	141466613	+	2764	protein_coding	-	-
ENSMUSG00000059479	30.53938319	178.2577927	-2.537929855	1.54E-24	5.27E-22	B3gnt8	7	25626654	25635100	+	6474	protein_coding	-	Galactosyl_T
ENSMUSG00000030148	59.98220019	627.0448715	-3.37968352	1.25E-23	3.94E-21	Clec4a2	6	123106428	123143999	+	2926	protein_coding	-	Lectin_C
ENSMUSG00000035863	411.4235165	2444.347601	-2.570334125	2.59E-23	7.77E-21	Palm	10	79793572	79820896	+	5655	protein_coding	-	-
ENSMUSG00000023885	327.5466595	1437.501369	-2.135102068	4.46E-23	1.29E-20	Thbs2	17	14665500	14694262	-	5922	protein_coding	-	TSP_C
ENSMUSG00000028459	7.50340427	244.2633729	-5.00520562	9.28E-23	2.61E-20	Cd72	4	43446462	43454628	-	3422	protein_coding	-	-
ENSMUSG00000034936	197.0902903	957.9498556	-2.281032325	1.24E-21	3.12E-19	Arl4d	11	101665541	101667832	+	1382	protein_coding	-	Arf
ENSMUSG00000028427	16.69777806	360.337411	-4.423518999	3.42E-21	8.27E-19	Aqp7	4	41033074	41048139	-	2828	protein_coding	-	-
ENSMUSG00000024663	55.42565219	303.9644079	-2.450315836	5.25E-21	1.23E-18	Rab3il1	19	10001669	10038380	+	4543	protein_coding	-	-
ENSMUSG00000020303	164.8723211	511.9841052	-1.632765653	8.92E-21	2.04E-18	Stc2	11	31357307	31370074	-	5175	protein_coding	-	-
ENSMUSG00000059555	112.3249326	459.5831251	-2.028636425	1.42E-20	3.17E-18	Tor4a	2	25192966	25196886	-	3301	protein_coding	-	-
ENSMUSG00000027544	113.0272095	424.5438241	-1.906186014	2.87E-20	6.17E-18	Nfatc2	2	168476410	168601657	-	10578	protein_coding	-	RHD
ENSMUSG00000003477	25.08560073	535.2449666	-4.403498362	6.14E-20	1.29E-17	Inmt	6	55170626	55175043	-	1600	protein_coding	-	NNMT_PNMT_TEMT
ENSMUSG00000034037	589.5566968	1455.847266	-1.304812811	1.25E-19	2.55E-17	Fgd5	6	91978878	92076004	+	6292	protein_coding	-	RhoGEF
ENSMUSG00000033777	30.45781973	171.6361161	-2.486157166	1.26E-19	2.55E-17	Tlr13	X	106143204	106160493	+	4086	protein_coding	-	TIR
ENSMUSG00000037358	21.28572801	149.8171641	-2.807900431	1.63E-19	3.26E-17	4930578C19Rik	X	18414881	18461397	-	3499	protein_coding	-	-
ENSMUSG00000058297	977.537921	2946.200543	-1.591003237	3.26E-19	6.23E-17	Spock2	10	60106219	60135198	+	5533	protein_coding	-	-
ENSMUSG00000035547	48.66385229	224.1327472	-2.194711737	4.54E-19	8.32E-17	Capn5	7	98121559	98178274	-	5485	protein_coding	-	Peptidase_C2
ENSMUSG00000074207	531.3946252	1429.890222	-1.427362236	5.03E-19	9.02E-17	Adh1	3	138260991	138290698	+	2233	protein_coding	-	ADH_N
ENSMUSG00000024013	6.321619766	120.0908058	-4.240292456	5.26E-19	9.34E-17	Fgd2	17	29360914	29379660	+	4134	protein_coding	-	RhoGEF
ENSMUSG00000090942	7.467163692	133.1709236	-4.160087261	1.22E-18	2.09E-16	F830016B08Rik	18	60293380	60303016	+	3297	protein_coding	-	IIGP
ENSMUSG00000031217	430.7813135	1210.1511	-1.491728246	1.66E-18	2.80E-16	Efnb1	X	99136130	99148991	+	3452	protein_coding	-	-
ENSMUSG00000020101	419.0789989	1128.965113	-1.429324009	1.75E-18	2.93E-16	Vsir	10	60346851	60372684	+	5014	protein_coding	-	V-set
ENSMUSG00000024300	51.87714386	204.0037249	-1.9695787	2.52E-18	4.13E-16	Myo1f	17	33555719	33607764	+	4914	protein_coding	-	Myosin_head
ENSMUSG00000043631	150.0874232	459.3673016	-1.61611193	4.50E-18	7.11E-16	Ecm2	13	49504810	49532789	+	5677	protein_coding	-	VWC
ENSMUSG00000043719	30.8034152	256.4869105	-3.053976188	5.01E-18	7.85E-16	Col6a6	9	105687809	105828160	-	9166	protein_coding	-	VWA
ENSMUSG00000001300	474.1075077	1168.62895	-1.30275268	5.14E-18	7.98E-16	Efnb2	8	8617434	8661242	-	6855	protein_coding	-	-
ENSMUSG00000051041	25.16842676	154.5499409	-2.616833519	1.45E-17	2.14E-15	Olfml1	7	107567446	107591094	+	1685	protein_coding	-	-
ENSMUSG00000056481	67.97961691	381.1265886	-2.483069926	1.65E-17	2.41E-15	Cd248	19	5068078	5070637	+	2560	protein_coding	-	Lectin_C
ENSMUSG00000044338	38.44256155	270.8538879	-2.806964042	2.72E-17	3.88E-15	Aplnr	2	85136225	85139923	+	3699	protein_coding	-	7tm_1
ENSMUSG00000040441	171.2157828	746.9546322	-2.123295683	3.09E-17	4.38E-15	Slc26a10	10	127171393	127180645	-	4027	protein_coding	-	Sulfate_transp
ENSMUSG00000029096	2316.361833	6514.12772	-1.491542459	3.54E-17	4.93E-15	Htra3	5	35652023	35679782	-	4439	protein_coding	-	-
ENSMUSG00000024299	153.5959359	535.1126668	-1.797357509	4.48E-17	6.09E-15	Adamts10	17	33524204	33553782	+	5453	protein_coding	-	TSP_1
ENSMUSG00000087057	30.05129645	168.487076	-2.47697977	4.56E-17	6.15E-15	Gm11730	11	117094948	117097067	-	829	antisense	-	-
ENSMUSG00000021294	219.5888178	784.9500735	-1.838440449	8.08E-17	1.07E-14	Kif26a	12	112146208	112181747	+	6918	protein_coding	-	Kinesin
ENSMUSG00000047250	141.1645794	717.9304682	-2.342871997	1.26E-16	1.62E-14	Ptgs1	2	36230426	36252272	+	3884	protein_coding	-	An_peroxidase
ENSMUSG00000034641	14.03167784	128.7483415	-3.19562131	1.29E-16	1.65E-14	Cd300ld	11	114982274	114989922	-	2645	protein_coding	-	V-set
ENSMUSG00000048707	76.09816742	308.6822655	-2.015658792	5.41E-16	6.68E-14	Tprn	2	25262618	25269885	+	2932	protein_coding	-	-
ENSMUSG00000022090	60.67887962	259.3294931	-2.089059381	6.28E-16	7.70E-14	Pdlim2	14	70164218	70177681	-	4486	protein_coding	-	PDZ
ENSMUSG00000024397	24.73957842	198.6528535	-2.995247976	9.04E-16	1.09E-13	Aif1	17	35170991	35176068	-	1532	protein_coding	-	-
ENSMUSG00000040631	165.2870626	440.3730128	-1.413653567	1.13E-15	1.34E-13	Dok4	8	94863828	94876330	-	3054	protein_coding	-	-
ENSMUSG00000028475	50.458671	225.0555971	-2.155100375	1.30E-15	1.53E-13	Spaar	4	43730034	43759462	+	5195	protein_coding	-	-
ENSMUSG00000025930	15.55607986	126.8917502	-3.034692073	1.65E-15	1.90E-13	Msc	1	14753346	14755992	-	2546	protein_coding	-	HLH
ENSMUSG00000044037	199.68805	545.2988515	-1.450864799	2.02E-15	2.31E-13	Als2cl	9	110879870	110900530	+	5883	protein_coding	-	VPS9
ENSMUSG00000043832	40.25061936	284.1655566	-2.812196737	3.18E-15	3.59E-13	Clec4a3	6	122952515	122969875	+	1327	protein_coding	-	Lectin_C
ENSMUSG00000034255	279.1061944	734.2493606	-1.394544501	3.87E-15	4.31E-13	Arhgap27	11	103331497	103363692	-	6415	protein_coding	-	WW
ENSMUSG00000018909	617.9801741	1509.019596	-1.287099934	4.37E-15	4.78E-13	Arrb1	7	99535466	99606771	+	11175	protein_coding	-	-
ENSMUSG00000032232	1065.544827	2981.106445	-1.484076447	7.59E-15	8.00E-13	Cgnl1	9	71626509	71771602	-	7844	protein_coding	-	Myosin_tail_1
ENSMUSG00000014164	36.59876511	165.509451	-2.167598353	8.02E-15	8.33E-13	Klhl3	13	58000228	58113592	-	7322	protein_coding	-	BACK
ENSMUSG00000039621	279.2259681	808.0524334	-1.531792975	1.03E-14	1.05E-12	Prex1	2	166566342	166713832	-	10266	protein_coding	-	RhoGEF
ENSMUSG00000026697	12.11040643	115.9652268	-3.25388429	1.24E-14	1.25E-12	Myoc	1	162639155	162649693	+	2074	protein_coding	-	-
ENSMUSG00000040717	142.6030565	335.912625	-1.233529053	1.81E-14	1.81E-12	Il17rd	14	27038941	27107286	+	10985	protein_coding	-	-
ENSMUSG00000040618	200.80923	444.4363006	-1.147337216	2.11E-14	2.10E-12	Pck2	14	55540266	55551242	+	7806	protein_coding	-	-
ENSMUSG00000071176	383.4822645	859.9480207	-1.166386548	2.36E-14	2.31E-12	Arhgef10	8	14911663	15001085	+	9210	protein_coding	-	RhoGEF
ENSMUSG00000032202	48.48569938	182.5363134	-1.917347334	3.34E-14	3.23E-12	Rab27a	9	73044854	73097629	+	3879	protein_coding	-	Ras
ENSMUSG00000038776	190.3484223	732.1413867	-1.940589628	4.10E-14	3.90E-12	Ephx1	1	180976210	181020904	-	1950	protein_coding	-	EHN
ENSMUSG00000071379	334.2251234	702.5493522	-1.07107413	4.71E-14	4.45E-12	Hpcal1	12	17690856	17791933	+	1695	protein_coding	-	-
ENSMUSG00000011263	7.279454926	120.4311076	-4.033932636	5.31E-14	4.97E-12	Exoc3l2	7	19463331	19496762	+	4016	protein_coding	-	-
ENSMUSG00000045930	334.6902633	821.6124222	-1.29708446	5.72E-14	5.32E-12	Clec14a	12	58264720	58269290	-	4571	protein_coding	-	-
ENSMUSG00000055435	263.2148535	618.8458903	-1.232528249	7.47E-14	6.84E-12	Maf	8	115682942	115707794	-	8241	protein_coding	-	bZIP_Maf
ENSMUSG00000042129	411.4286273	1110.945127	-1.432883481	7.54E-14	6.87E-12	Rassf4	6	116633008	116673952	-	9209	protein_coding	-	RA
ENSMUSG00000036599	83.80277821	283.0333445	-1.7529021	1.35E-13	1.20E-11	Chst12	5	140505550	140525724	+	2362	protein_coding	-	-
ENSMUSG00000042644	158.633641	571.9485222	-1.846287846	1.40E-13	1.23E-11	Itpr3	17	27057304	27122223	+	8990	protein_coding	-	Ion_trans
ENSMUSG00000048776	21.76519993	145.2352667	-2.724577674	1.73E-13	1.50E-11	Pthlh	6	147252101	147264183	-	1619	protein_coding	-	-
ENSMUSG00000089715	747.1763344	1648.468073	-1.141570281	1.81E-13	1.56E-11	Cbx6	15	79823896	79834688	-	10609	protein_coding	-	Chromo
ENSMUSG00000001288	316.5863117	723.6872931	-1.193101209	1.87E-13	1.59E-11	Rarg	15	102234938	102257517	-	4261	protein_coding	-	zf-C4
ENSMUSG00000026548	14.4064383	319.9949689	-4.456941858	2.03E-13	1.72E-11	Slamf9	1	172475358	172478575	+	1313	protein_coding	-	V-set
ENSMUSG00000067158	96.94774332	241.2597728	-1.3143944	2.12E-13	1.78E-11	Col4a4	1	82448423	82586849	-	10612	protein_coding	-	Collagen
ENSMUSG00000033960	1213.540441	3686.669806	-1.603667036	2.22E-13	1.84E-11	Jcad	18	4634929	4682868	+	6730	protein_coding	-	-
ENSMUSG00000035184	104.8114585	298.6028955	-1.510467961	2.32E-13	1.91E-11	Fam124a	14	62555737	62608486	+	4406	protein_coding	-	-
ENSMUSG00000004952	78.11043811	349.5164755	-2.15636837	2.44E-13	1.99E-11	Rasa4	5	136083916	136111860	+	7485	protein_coding	-	C2
ENSMUSG00000002504	956.7479287	3536.87678	-1.886346976	2.46E-13	1.99E-11	Slc9a3r2	17	24639282	24650305	-	2257	protein_coding	-	PDZ
ENSMUSG00000039062	124.3825457	493.5772481	-1.984650282	2.55E-13	2.05E-11	Anpep	7	79821803	79861059	-	4135	protein_coding	-	-
ENSMUSG00000031389	23.30776162	159.1969562	-2.770358748	2.70E-13	2.17E-11	Arhgap4	X	73891442	73921870	-	8105	protein_coding	-	-
ENSMUSG00000025784	332.249308	1227.868529	-1.884441625	2.87E-13	2.29E-11	Clec3b	9	123150946	123157432	+	992	protein_coding	-	Lectin_C
ENSMUSG00000032198	604.5503945	1422.322564	-1.23461346	3.09E-13	2.46E-11	Dock6	9	21799860	21852635	-	8782	protein_coding	-	Ded_cyto
ENSMUSG00000031216	467.3102164	1097.458224	-1.230715785	3.64E-13	2.87E-11	Stard8	X	99003248	99074728	+	5499	protein_coding	-	-
ENSMUSG00000024818	34.56435521	177.2695726	-2.355553984	3.87E-13	3.03E-11	Slc25a45	19	5877808	5885766	+	2650	protein_coding	-	Mito_carr
ENSMUSG00000037890	20.81260864	101.2040374	-2.285657527	4.44E-13	3.43E-11	Wdr19	5	65199696	65260415	+	11278	protein_coding	-	-
ENSMUSG00000054252	233.7160223	762.5786713	-1.704181077	5.37E-13	4.14E-11	Fgfr3	5	33721674	33737068	+	7158	protein_coding	-	Pkinase_Tyr
ENSMUSG00000046818	21.03210862	89.62991564	-2.104278132	6.39E-13	4.86E-11	Ddit4l	3	137621612	137628333	+	2916	protein_coding	-	-
ENSMUSG00000015852	9.528376492	126.8281627	-3.716003389	9.28E-13	6.96E-11	Fcrls	3	87250758	87263738	-	2334	protein_coding	-	SRCR
ENSMUSG00000028996	109.3414733	606.4081692	-2.474478445	9.88E-13	7.34E-11	Rbp7	4	149449687	149454978	-	718	protein_coding	-	-
ENSMUSG00000034911	494.3585986	1054.45774	-1.092710936	1.01E-12	7.48E-11	Ushbp1	8	71384272	71395802	-	6461	protein_coding	-	-
ENSMUSG00000112129	15.66329814	83.72692669	-2.419043223	1.08E-12	7.93E-11	Pbld1	10	63060162	63077962	+	3928	protein_coding	-	-
ENSMUSG00000036144	97.5976092	297.8765198	-1.615773349	1.24E-12	9.03E-11	Meox2	12	37108540	37179534	+	2360	protein_coding	-	Homeobox
ENSMUSG00000061411	61.35467877	176.8521317	-1.523679961	1.32E-12	9.54E-11	Nol4l	2	153407462	153529971	-	9083	protein_coding	-	-
ENSMUSG00000036887	912.1143751	2762.209147	-1.59806754	1.71E-12	1.22E-10	C1qa	4	136895917	136898803	-	1040	protein_coding	-	Collagen
ENSMUSG00000075592	46.14002535	185.5418954	-2.00175114	1.80E-12	1.27E-10	Nynrin	14	55854010	55874736	+	7518	protein_coding	-	-
ENSMUSG00000062960	1377.06538	3327.482474	-1.27254867	2.08E-12	1.46E-10	Kdr	5	75932827	75978458	-	9030	protein_coding	-	Pkinase_Tyr
ENSMUSG00000033209	407.4445576	912.8538377	-1.162264148	2.36E-12	1.65E-10	Ttc28	5	110879803	111289780	+	12315	protein_coding	-	-
ENSMUSG00000030494	75.49052546	222.2796462	-1.554706023	3.24E-12	2.23E-10	Rhpn2	7	35334170	35392289	+	6304	protein_coding	-	-
ENSMUSG00000066621	744.3038446	1503.675752	-1.01381053	3.57E-12	2.45E-10	Tecpr1	5	144194442	144223615	-	12772	protein_coding	-	-
ENSMUSG00000040605	115.4781229	305.5659634	-1.401365059	3.85E-12	2.63E-10	Bace2	16	97356728	97439012	+	3736	protein_coding	-	Asp
ENSMUSG00000031070	40.30965071	158.5249825	-1.96738621	3.90E-12	2.65E-10	Mrgprf	7	145300828	145309557	+	2214	protein_coding	-	7tm_1
ENSMUSG00000041040	411.8698791	1261.411679	-1.615904795	4.01E-12	2.72E-10	Fam117b	1	59913006	59985346	+	7290	protein_coding	-	-
ENSMUSG00000026638	15.65152858	77.40419505	-2.304308414	6.20E-12	4.13E-10	Irf6	1	193153111	193172023	+	7069	protein_coding	-	IRF
ENSMUSG00000034522	220.1161033	591.4237407	-1.428205585	6.23E-12	4.14E-10	Zfp395	14	65358389	65398930	+	4733	protein_coding	-	-
ENSMUSG00000063065	932.0478792	1934.16384	-1.052933261	8.18E-12	5.37E-10	Mapk3	7	126759601	126765819	+	2257	protein_coding	-	Pkinase
ENSMUSG00000069516	1884.493192	13850.11556	-2.877485947	8.36E-12	5.45E-10	Lyz2	10	117277331	117282321	-	1316	protein_coding	-	-
ENSMUSG00000037946	43.61624689	177.9394053	-2.03388197	8.59E-12	5.58E-10	Fgd3	13	49261554	49320311	-	6012	protein_coding	-	RhoGEF
ENSMUSG00000062329	416.7076619	1558.502313	-1.90248139	9.53E-12	6.16E-10	Cytl1	5	37735519	37739820	+	1056	protein_coding	-	-
ENSMUSG00000008496	96.29002872	349.7471999	-1.857261862	1.11E-11	7.12E-10	Pou2f2	7	25087344	25179726	-	8243	protein_coding	-	-
ENSMUSG00000037664	116.9244075	321.6663192	-1.457471191	1.51E-11	9.51E-10	Cdkn1c	7	143458339	143461050	-	2039	protein_coding	-	-
ENSMUSG00000019467	249.0361835	536.9854461	-1.106394734	1.57E-11	9.85E-10	Arhgef25	10	127182525	127190083	-	3994	protein_coding	-	RhoGEF
ENSMUSG00000034845	986.0368008	2965.900202	-1.588695457	1.73E-11	1.08E-09	Plvap	8	71497765	71511752	-	1987	protein_coding	-	-
ENSMUSG00000006642	161.5593829	535.4892663	-1.729263286	2.05E-11	1.27E-09	Tcf23	5	30968662	30977018	+	4116	protein_coding	-	HLH
ENSMUSG00000042099	447.522672	1674.557578	-1.90247224	2.08E-11	1.28E-09	Kank3	17	33810520	33822918	+	3118	protein_coding	-	-
ENSMUSG00000041828	290.8951441	1010.245434	-1.797098256	2.34E-11	1.43E-09	Abca8a	11	110025634	110095978	-	6272	protein_coding	-	ABC_tran
ENSMUSG00000056069	20.97709615	105.8545394	-2.333752473	2.51E-11	1.51E-09	Fam105a	15	27655069	27681579	-	3107	protein_coding	-	-
ENSMUSG00000031480	73.9556165	378.8044111	-2.359420885	3.07E-11	1.84E-09	Thsd1	8	22227313	22261334	+	4422	protein_coding	-	TSP_1
ENSMUSG00000021904	918.1432413	1844.840537	-1.006262281	3.89E-11	2.29E-09	Sema3g	14	31217860	31230352	+	4540	protein_coding	-	Sema
ENSMUSG00000024534	91.90751666	309.383732	-1.746813602	3.92E-11	2.30E-09	Sncaip	18	52767709	52915935	+	4522	protein_coding	-	-
ENSMUSG00000027217	121.5642256	480.4090997	-1.984695115	4.33E-11	2.53E-09	Tspan18	2	93201760	93334505	-	8175	protein_coding	-	Tetraspannin
ENSMUSG00000071042	131.1405981	373.2297007	-1.507354715	4.44E-11	2.59E-09	Rasgrp3	17	75435905	75529043	+	4921	protein_coding	-	C1_1
novel.530	12.13922148	72.83509223	-2.581247015	4.47E-11	2.59E-09	-	X	18409449	18412289	-	2841	-	-	-
ENSMUSG00000022941	43.13590355	146.4650622	-1.761282019	4.52E-11	2.61E-09	Ripply3	16	94328420	94336935	+	1531	protein_coding	-	-
ENSMUSG00000037762	37.97281677	127.3511238	-1.741966637	4.63E-11	2.67E-09	Slc16a9	10	70245100	70285968	+	3869	protein_coding	-	MFS_1
ENSMUSG00000036923	4.767367271	49.92621007	-3.441742244	4.73E-11	2.71E-09	Stox1	10	62659043	62726128	-	3680	protein_coding	-	-
ENSMUSG00000031883	9.428694558	68.70966131	-2.851734339	4.76E-11	2.73E-09	Car7	8	104534689	104550343	+	3637	protein_coding	-	-
ENSMUSG00000026785	148.7723495	472.0647352	-1.665653831	4.91E-11	2.80E-09	Pkn3	2	30077684	30091022	+	4255	protein_coding	-	Pkinase
ENSMUSG00000045679	38.4521174	156.3667258	-2.029940262	4.92E-11	2.80E-09	Pqlc3	12	16988648	17000408	-	5408	protein_coding	-	-
ENSMUSG00000052160	0.515573266	91.69927893	-7.426366285	4.94E-11	2.80E-09	Pld4	12	112760655	112768990	+	3462	protein_coding	-	-
ENSMUSG00000040283	222.9603168	1250.440007	-2.489493036	6.22E-11	3.49E-09	Btnl9	11	49165585	49187159	-	6054	protein_coding	-	V-set
ENSMUSG00000024883	27.43091026	108.4757733	-1.979370144	7.88E-11	4.34E-09	Rin1	19	5050481	5057071	+	4792	protein_coding	-	VPS9
ENSMUSG00000010051	76.27198908	205.0817106	-1.420411075	8.46E-11	4.61E-09	Hyal1	9	107576927	107581710	+	3777	protein_coding	-	-
ENSMUSG00000025213	17.31400635	91.54405181	-2.395611819	8.86E-11	4.82E-09	Kazald1	19	45075241	45079289	+	1681	protein_coding	-	I-set
ENSMUSG00000041797	110.3146657	448.0692084	-2.025486843	9.27E-11	5.02E-09	Abca9	11	110100749	110168196	-	8048	protein_coding	-	ABC_tran
ENSMUSG00000045733	7.193584978	98.62961973	-3.757281634	1.04E-10	5.63E-09	Sprn	7	140150628	140154877	-	3374	protein_coding	-	-
ENSMUSG00000033170	625.6887425	1289.985745	-1.044681301	1.07E-10	5.76E-09	Card10	15	78775138	78803042	-	4952	protein_coding	-	CARD
ENSMUSG00000037813	15.40891451	151.2068765	-3.280814908	1.19E-10	6.35E-09	D630003M21Rik	2	158182533	158229222	-	5104	protein_coding	-	-
ENSMUSG00000041117	85.55789803	288.4021152	-1.746960849	1.20E-10	6.39E-09	Ccdc8	7	16992708	16997516	+	4809	protein_coding	-	-
ENSMUSG00000026921	564.7568746	2228.111699	-1.980654233	1.22E-10	6.48E-09	Egfl7	2	26580014	26593120	+	3581	protein_coding	-	EGF_CA
ENSMUSG00000022537	85.38944694	257.1967141	-1.593677367	1.25E-10	6.61E-09	Tmem44	16	30511855	30550842	-	8822	protein_coding	-	-
ENSMUSG00000004565	177.1283076	385.5561697	-1.120601045	1.43E-10	7.51E-09	Pnpla6	8	3515384	3544267	+	9698	protein_coding	-	cNMP_binding
ENSMUSG00000021223	34.73175472	101.6933298	-1.549031892	1.53E-10	7.94E-09	Papln	12	83763634	83792382	+	5635	protein_coding	-	Kunitz_BPTI
ENSMUSG00000040552	40.83766499	490.627465	-3.581693844	1.67E-10	8.65E-09	C3ar1	6	122847138	122856161	-	4305	protein_coding	-	7tm_1
ENSMUSG00000021806	283.9739708	585.8399838	-1.044522382	1.93E-10	9.91E-09	Nid2	14	19751265	19811787	+	5174	protein_coding	-	EGF_CA
ENSMUSG00000035606	59.81778965	231.1254798	-1.948882501	1.98E-10	1.01E-08	Ky	9	102505750	102546239	+	5879	protein_coding	-	Transglut_core
ENSMUSG00000039457	169.071882	547.8336603	-1.693878627	1.99E-10	1.02E-08	Ppl	16	5086291	5132421	-	6893	protein_coding	-	-
novel.156	4.005808992	98.04042369	-4.572796423	2.06E-10	1.05E-08	-	17	13341234	13345897	-	4331	-	-	-
ENSMUSG00000051669	48.00471114	232.4631067	-2.269760307	2.15E-10	1.08E-08	AU021092	16	5211823	5222299	-	1368	protein_coding	-	-
ENSMUSG00000057751	58.05582964	281.00898	-2.267635581	2.17E-10	1.09E-08	Megf6	4	154170730	154275713	+	7877	protein_coding	-	EGF_CA
ENSMUSG00000090019	135.0762166	332.7102835	-1.297696325	2.22E-10	1.11E-08	Gimap1	6	48739054	48743795	+	3073	protein_coding	-	-
ENSMUSG00000049037	138.7186936	544.1066208	-1.968307463	2.28E-10	1.14E-08	Clec4a1	6	122921848	122934619	+	1558	protein_coding	-	Lectin_C
novel.475	112.9421128	327.3237249	-1.536203689	2.31E-10	1.14E-08	-	CHR_MG4249_PATCH	6340998	6357429	+	6620	-	PF00780:CNH domain|PF00069:Protein kinase domain	CNH
ENSMUSG00000027223	75.82739716	185.6452052	-1.28650171	2.31E-10	1.14E-08	Mapk8ip1	2	92383676	92401263	-	4644	protein_coding	-	PID
ENSMUSG00000049871	18.73122216	94.61399103	-2.32436813	2.59E-10	1.27E-08	Nlrc3	16	3945007	3976632	-	7069	protein_coding	-	-
ENSMUSG00000057286	62.87074451	237.3701417	-1.912839857	2.62E-10	1.28E-08	St6galnac2	11	116675303	116694868	-	5790	protein_coding	-	Glyco_transf_29
ENSMUSG00000022148	152.3508578	446.8517449	-1.549226149	2.69E-10	1.30E-08	Fyb	15	6522853	6663313	+	5384	protein_coding	-	SH3_2
ENSMUSG00000032649	49.81769502	172.9918143	-1.800942931	3.05E-10	1.47E-08	Colgalt2	1	152399830	152510695	+	4245	protein_coding	-	-
ENSMUSG00000060572	24.06209957	118.0522225	-2.286788121	3.77E-10	1.79E-08	Mfap2	4	141010418	141015984	+	1211	protein_coding	-	-
ENSMUSG00000015224	10.16599067	53.67434483	-2.383693856	4.05E-10	1.92E-08	Cyp2j9	4	96568429	96591578	-	3337	protein_coding	-	p450
ENSMUSG00000030737	115.5973827	281.3772351	-1.286739533	4.41E-10	2.07E-08	Slco2b1	7	99657804	99711340	-	5958	protein_coding	-	-
ENSMUSG00000017344	234.5440697	480.589183	-1.034994086	5.12E-10	2.38E-08	Vtn	11	78499091	78502324	+	2030	protein_coding	-	Hemopexin
ENSMUSG00000071540	867.9769004	1774.565351	-1.030986748	5.36E-10	2.49E-08	3425401B19Rik	14	32659119	32685293	-	5572	protein_coding	-	-
ENSMUSG00000022206	219.554221	1189.522978	-2.437006645	5.86E-10	2.70E-08	Npr3	15	11839896	11907287	-	9389	protein_coding	-	ANF_receptor
ENSMUSG00000068079	274.6851874	632.8973948	-1.204185499	7.24E-10	3.29E-08	Tcf15	2	152143561	152149097	+	980	protein_coding	-	HLH
ENSMUSG00000000359	88.76663306	237.0886574	-1.411823531	7.25E-10	3.29E-08	Rem1	2	152626951	152635198	+	2156	protein_coding	-	Ras
ENSMUSG00000026825	81.39563927	269.049565	-1.719216647	7.57E-10	3.43E-08	Dnm1	2	32308471	32353338	-	5249	protein_coding	-	PH
ENSMUSG00000039167	720.6853783	1786.35877	-1.310047675	7.95E-10	3.59E-08	Adgrl4	3	151437887	151545086	+	4585	protein_coding	-	7tm_2
ENSMUSG00000051457	14.62677029	202.9355648	-3.788423252	9.04E-10	4.06E-08	Spn	7	127132232	127137823	-	4681	protein_coding	-	-
ENSMUSG00000032754	164.599471	384.6409969	-1.226203668	1.06E-09	4.71E-08	Slc8b1	5	120511168	120534024	+	3463	protein_coding	-	Na_Ca_ex
ENSMUSG00000074785	63.21347285	214.7919223	-1.763935817	1.11E-09	4.92E-08	Plxnc1	10	94790866	94944835	-	8349	protein_coding	-	PSI
ENSMUSG00000030096	1012.798333	3266.011724	-1.688739196	1.25E-09	5.48E-08	Slc6a6	6	91684053	91759066	+	8457	protein_coding	-	SNF
ENSMUSG00000017309	859.3734104	2954.954185	-1.781207235	1.27E-09	5.53E-08	Cd300lg	11	102041509	102055620	+	2737	protein_coding	-	V-set
ENSMUSG00000049625	27.80363016	192.0542725	-2.78712208	1.29E-09	5.62E-08	Tifab	13	56173704	56178885	-	3497	protein_coding	-	-
ENSMUSG00000070873	15.64535646	97.44949438	-2.636763105	1.54E-09	6.68E-08	Lilra5	7	4237754	4243463	+	2109	protein_coding	-	-
ENSMUSG00000006362	272.4759926	896.9811731	-1.720165058	1.58E-09	6.84E-08	Cbfa2t3	8	122625141	122699109	-	8373	protein_coding	-	zf-MYND
ENSMUSG00000004730	429.7853888	2177.573205	-2.340323403	1.63E-09	7.03E-08	Adgre1	17	57358686	57483529	+	3245	protein_coding	-	7tm_2
ENSMUSG00000033207	21.32067762	92.53346032	-2.104424608	2.00E-09	8.55E-08	Mamdc2	19	23302609	23448322	-	3338	protein_coding	-	-
ENSMUSG00000040543	69.48489896	154.6552089	-1.155362632	2.27E-09	9.60E-08	Pitpnm3	11	72047528	72135778	-	9815	protein_coding	-	-
ENSMUSG00000030217	34.86660061	118.1057597	-1.753869583	2.29E-09	9.69E-08	Art4	6	136848451	136857733	-	2517	protein_coding	-	-
ENSMUSG00000016933	950.5224391	2007.753054	-1.078200922	2.32E-09	9.76E-08	Plcg1	2	160731300	160775760	+	7857	protein_coding	-	PI-PLC-X
ENSMUSG00000027500	48.92332413	178.2652906	-1.859150127	2.36E-09	9.89E-08	Stmn2	3	8509360	8561606	+	5602	protein_coding	-	-
ENSMUSG00000029254	0.826395919	47.40310813	-5.887779073	2.39E-09	9.99E-08	Stap1	5	86071746	86106125	+	6215	protein_coding	-	PH
ENSMUSG00000043671	40.83796298	126.0041047	-1.616181622	2.80E-09	1.16E-07	Dpy19l3	7	35685165	35754454	-	11367	protein_coding	-	-
ENSMUSG00000017754	297.5180122	954.9899984	-1.680770226	3.07E-09	1.26E-07	Pltp	2	164839518	164857711	-	2562	protein_coding	-	-
ENSMUSG00000007039	326.7519091	707.5477635	-1.113450698	3.07E-09	1.26E-07	Ddah2	17	35059035	35062095	+	1593	protein_coding	-	-
ENSMUSG00000000901	118.489221	242.8685594	-1.037997458	3.10E-09	1.27E-07	Mmp11	10	75923222	75936496	-	2778	protein_coding	-	-
ENSMUSG00000028497	31.2416243	138.5229908	-2.144149336	3.15E-09	1.29E-07	Hacd4	4	88396144	88438928	-	6756	protein_coding	-	-
ENSMUSG00000037709	142.8040979	463.9651275	-1.702770496	3.29E-09	1.34E-07	Fam13a	6	58932090	59024549	-	10505	protein_coding	-	-
ENSMUSG00000038623	58.29321633	187.3348077	-1.688576287	3.55E-09	1.44E-07	Tm6sf1	7	81859001	81884434	+	5921	protein_coding	-	-
ENSMUSG00000038173	32.97119835	185.5257987	-2.485961922	3.67E-09	1.49E-07	Enpp6	8	46986887	47096762	+	6412	protein_coding	-	-
ENSMUSG00000019823	115.4438108	293.5658698	-1.342532919	3.71E-09	1.50E-07	Mical1	10	41476314	41487032	+	6047	protein_coding	-	CH
ENSMUSG00000003644	116.6423963	303.6513848	-1.378719174	3.89E-09	1.56E-07	Rps6ka1	4	133847290	133887797	-	4258	protein_coding	-	Pkinase
ENSMUSG00000000058	214.7527119	755.0179896	-1.816421095	3.91E-09	1.57E-07	Cav2	6	17281185	17289115	+	3335	protein_coding	-	-
ENSMUSG00000052336	9.022428694	192.820866	-4.448569729	4.37E-09	1.74E-07	Cx3cr1	9	119901616	120069879	-	4505	protein_coding	-	7tm_1
ENSMUSG00000037661	20.83133933	107.5963188	-2.371093686	4.49E-09	1.77E-07	Gpr160	3	30855950	30897192	+	4227	protein_coding	-	-
ENSMUSG00000035172	223.968017	450.8994919	-1.006825339	4.60E-09	1.81E-07	Plekhh3	11	101162679	101171351	-	3582	protein_coding	-	Band_41
ENSMUSG00000028931	69.65698693	258.2740087	-1.886823287	4.64E-09	1.82E-07	Kcnab2	4	152390742	152477871	-	5578	protein_coding	-	Aldo_ket_red
ENSMUSG00000052921	679.9882874	1474.814374	-1.116024192	4.66E-09	1.83E-07	Arhgef15	11	68943155	68957480	-	6483	protein_coding	-	RhoGEF
ENSMUSG00000020695	348.1798856	700.4940396	-1.006843475	5.13E-09	2.00E-07	Mrc2	11	105292643	105351139	+	6674	protein_coding	-	Lectin_C
ENSMUSG00000030844	53.45225187	143.3267654	-1.423956906	7.20E-09	2.75E-07	Rgs10	7	128373621	128418758	-	1711	protein_coding	-	RGS
ENSMUSG00000021895	570.7177938	1144.307666	-1.002314121	7.23E-09	2.76E-07	Arhgef3	14	27114899	27403911	+	4527	protein_coding	-	RhoGEF
ENSMUSG00000017466	2076.282185	4194.1334	-1.014116728	8.50E-09	3.19E-07	Timp2	11	118301069	118355740	-	3896	protein_coding	-	-
ENSMUSG00000026443	48.39620293	130.5057037	-1.427734726	1.02E-08	3.80E-07	Lrrn2	1	132880273	132940005	+	3595	protein_coding	-	I-set
ENSMUSG00000020424	65.72160422	290.411736	-2.150941577	1.16E-08	4.26E-07	Gatsl3	11	4218225	4222409	+	1574	protein_coding	-	-
ENSMUSG00000028914	217.9347524	513.2887691	-1.234720433	1.22E-08	4.44E-07	Casp9	4	141793612	141815976	+	5197	protein_coding	-	Peptidase_C14
ENSMUSG00000031673	236.3645927	635.7579682	-1.426537209	1.27E-08	4.64E-07	Cdh11	8	102632095	102785642	-	8904	protein_coding	-	Cadherin
ENSMUSG00000030865	5.445310514	42.97686559	-2.959851815	1.35E-08	4.88E-07	Chp2	7	122219496	122222824	+	1603	protein_coding	-	-
ENSMUSG00000033910	328.1377514	783.6389977	-1.254563359	1.47E-08	5.30E-07	Gucy1a1	3	82092427	82145789	-	6968	protein_coding	-	Guanylate_cyc
ENSMUSG00000030774	25.71999055	86.93486833	-1.754629859	1.51E-08	5.39E-07	Pak1	7	97788541	97912381	+	3943	protein_coding	-	Pkinase
ENSMUSG00000020486	214.412295	437.4580502	-1.027172139	1.55E-08	5.53E-07	Sept4	11	87568903	87590539	+	3563	protein_coding	-	GTP_CDC
ENSMUSG00000020814	168.5014217	348.6206501	-1.047860333	1.60E-08	5.68E-07	Mxra7	11	116803062	116828046	-	2391	protein_coding	-	-
ENSMUSG00000045954	516.2064884	2075.066955	-2.007714507	1.62E-08	5.72E-07	Cavin2	1	51289126	51302960	+	3055	protein_coding	-	-
ENSMUSG00000027669	157.8711921	397.5318605	-1.329496121	1.63E-08	5.75E-07	Gnb4	3	32580332	32616585	-	12692	protein_coding	-	WD40
ENSMUSG00000014778	145.7976265	304.5542859	-1.063794878	1.95E-08	6.77E-07	Fhod1	8	105329163	105347953	-	4666	protein_coding	-	FH2
ENSMUSG00000037455	77.42715848	159.8561371	-1.046301784	1.95E-08	6.79E-07	Slc18b1	10	23796986	23827968	+	3258	protein_coding	-	MFS_1
ENSMUSG00000036611	132.3589515	311.1850912	-1.231852497	2.20E-08	7.46E-07	Eepd1	9	25481547	25604110	+	2935	protein_coding	-	-
ENSMUSG00000029603	47.14340867	115.7282386	-1.300056106	2.20E-08	7.46E-07	Dtx1	5	120680202	120711927	-	5270	protein_coding	-	WWE
ENSMUSG00000039004	745.2591498	1526.668205	-1.033967436	2.37E-08	7.98E-07	Bmp6	13	38345107	38500302	+	3900	protein_coding	-	TGFb_propeptide
ENSMUSG00000048612	183.9947993	565.5298983	-1.617825486	2.58E-08	8.61E-07	Myof	19	37899036	38043577	-	12603	protein_coding	-	C2
ENSMUSG00000015355	21.99212908	77.37683225	-1.804402205	2.68E-08	8.85E-07	Cd48	1	171682009	171705258	+	1189	protein_coding	-	V-set
ENSMUSG00000022371	131.0977481	372.7268513	-1.504925865	2.70E-08	8.85E-07	Col14a1	15	55307750	55520803	+	7013	protein_coding	-	VWA
ENSMUSG00000040280	239.4616056	480.3829711	-1.003807573	2.81E-08	9.16E-07	Ndufa4l2	10	127514967	127517154	+	1095	protein_coding	-	-
ENSMUSG00000073758	78.41836886	199.7130239	-1.348761324	3.11E-08	1.01E-06	Sh3d21	4	126150602	126163491	-	2717	protein_coding	-	SH3_2
ENSMUSG00000039116	47.48318197	153.6698995	-1.692493672	3.16E-08	1.02E-06	Adgrg6	10	14402583	14545179	-	11748	protein_coding	-	7tm_2
ENSMUSG00000061132	4.596666436	45.10162912	-3.261262712	3.56E-08	1.14E-06	Blnk	19	40928927	40994535	-	5991	protein_coding	-	SH2
ENSMUSG00000081723	18.85530549	81.4595424	-2.093599921	3.76E-08	1.20E-06	Gm15931	7	4274189	4282645	+	1852	unprocessed_pseudogene	-	ig
ENSMUSG00000024395	639.7676815	1714.959952	-1.421648414	3.88E-08	1.24E-06	Lims2	18	31931325	31958619	+	2623	protein_coding	-	LIM
ENSMUSG00000022340	21.9517249	91.50005485	-2.049404653	3.95E-08	1.26E-06	Sybu	15	44671856	44788063	-	7702	protein_coding	-	-
ENSMUSG00000033855	237.208264	565.1843438	-1.255589418	4.01E-08	1.27E-06	Ston1	17	88597684	88662586	+	4521	protein_coding	-	-
ENSMUSG00000047182	3.406342229	29.51461016	-3.099492756	4.08E-08	1.29E-06	Irs3	5	137643031	137645714	-	2338	protein_coding	-	-
ENSMUSG00000020100	90.85623586	253.8133972	-1.47730207	4.16E-08	1.31E-06	Slc29a3	10	60712072	60752794	-	5834	protein_coding	-	-
ENSMUSG00000020811	65.93031662	234.9545895	-1.833464493	4.17E-08	1.31E-06	Wscd1	11	71749920	71789647	+	4287	protein_coding	-	Sulfotransfer_1
ENSMUSG00000039713	254.9758343	639.9765251	-1.329861868	4.28E-08	1.34E-06	Plekhg5	4	152072498	152115400	+	4945	protein_coding	-	RhoGEF
ENSMUSG00000027997	115.7148561	236.6124101	-1.031888566	4.31E-08	1.35E-06	Casp6	3	129901425	129914103	+	5584	protein_coding	-	Peptidase_C14
ENSMUSG00000071847	42.84302258	166.8638072	-1.960782173	4.32E-08	1.35E-06	Apcdd1	18	62922327	62953195	+	2799	protein_coding	-	-
ENSMUSG00000016262	45.47823505	125.1767357	-1.460125177	4.35E-08	1.36E-06	Sertad4	1	192844488	192855756	-	3850	protein_coding	-	-
ENSMUSG00000029122	79.10706373	248.7716435	-1.648778577	4.44E-08	1.38E-06	Evc	5	37289098	37336894	-	7701	protein_coding	-	-
ENSMUSG00000025494	50.36619838	161.051582	-1.669519868	4.55E-08	1.41E-06	Sigirr	7	141091175	141100572	-	3043	protein_coding	-	TIR
ENSMUSG00000066842	262.3961043	585.900273	-1.159378094	4.58E-08	1.42E-06	Hmcn1	1	150562524	150993435	-	21191	protein_coding	-	I-set
ENSMUSG00000059772	44.52027993	153.6232624	-1.777188803	4.94E-08	1.53E-06	Slx1b	7	126689468	126695784	-	3521	protein_coding	-	GIY-YIG
ENSMUSG00000021624	0.515573266	42.68797471	-6.32268141	5.29E-08	1.63E-06	Cd180	13	102693558	102739629	+	4509	protein_coding	-	-
ENSMUSG00000004328	152.4751022	486.2208751	-1.671767825	5.32E-08	1.64E-06	Hif3a	7	17031507	17062427	-	6710	protein_coding	-	PAS
ENSMUSG00000036158	227.5778719	569.555846	-1.326554971	5.43E-08	1.67E-06	Prickle1	15	93499114	93595891	-	4345	protein_coding	-	LIM
ENSMUSG00000040852	42.01996548	131.7603171	-1.644066477	5.44E-08	1.67E-06	Plekhh2	17	84511895	84622142	+	6886	protein_coding	-	PH
ENSMUSG00000055541	2.346561077	41.38085716	-4.121836356	5.50E-08	1.68E-06	Lair1	7	4003402	4063204	-	7475	protein_coding	-	-
ENSMUSG00000020437	30.68592717	146.4478449	-2.244250702	5.61E-08	1.71E-06	Myo1g	11	6506548	6520965	-	6957	protein_coding	-	Myosin_head
ENSMUSG00000036555	51.73389021	166.8692556	-1.682077131	5.99E-08	1.81E-06	Iqce	5	140661827	140702378	-	12037	protein_coding	-	-
ENSMUSG00000039109	1304.071536	3103.697927	-1.250723537	6.12E-08	1.85E-06	F13a1	13	36867178	37050244	-	6739	protein_coding	-	Transglut_core
ENSMUSG00000053647	7.999816363	49.25424	-2.625837433	6.39E-08	1.91E-06	Gper1	5	139423151	139427800	+	2537	protein_coding	-	7tm_1
ENSMUSG00000022053	89.98169298	215.0667314	-1.256785992	6.39E-08	1.91E-06	Ebf2	14	67233292	67430918	+	6928	protein_coding	-	TIG
ENSMUSG00000074793	306.2117179	1106.08619	-1.852745758	6.53E-08	1.95E-06	Hspa12b	2	131127280	131146321	+	3685	protein_coding	-	-
ENSMUSG00000021943	22.7912134	161.9254163	-2.817926692	6.76E-08	2.01E-06	Gdf10	14	33923587	33937983	+	5210	protein_coding	-	-
ENSMUSG00000033082	98.57539268	378.4337955	-1.942128875	6.97E-08	2.07E-06	Clec1a	6	129424772	129452000	-	5180	protein_coding	-	-
ENSMUSG00000059713	163.6387788	363.3821558	-1.14865565	7.01E-08	2.08E-06	Rcan3	4	135412308	135433853	-	5111	protein_coding	-	-
ENSMUSG00000036655	55.53491467	169.3368622	-1.599656816	7.16E-08	2.11E-06	Colec11	12	28594173	28623377	-	1621	protein_coding	-	Lectin_C
ENSMUSG00000048965	13.54793514	56.69569616	-2.065284964	7.34E-08	2.16E-06	Mrgpre	7	143778363	143784500	-	3761	protein_coding	-	-
ENSMUSG00000043157	4.37175129	39.67830092	-3.207209542	7.60E-08	2.22E-06	Arl11	14	61309753	61311936	+	2184	protein_coding	-	Arf
ENSMUSG00000048865	184.9448621	465.9880055	-1.331200665	7.61E-08	2.22E-06	Arhgap30	1	171388954	171410298	+	8591	protein_coding	-	RhoGAP
ENSMUSG00000040724	24.88009502	132.0244012	-2.395474264	8.61E-08	2.49E-06	Kcna2	3	107101146	107115005	+	11906	protein_coding	-	Ion_trans
ENSMUSG00000037410	397.1999331	808.7782002	-1.024713592	8.94E-08	2.58E-06	Tbc1d2b	9	90202027	90270804	-	8799	protein_coding	-	TBC
ENSMUSG00000002257	34.36796566	105.6280512	-1.611780586	1.00E-07	2.85E-06	Def6	17	28207778	28228608	+	2524	protein_coding	-	PH
ENSMUSG00000031486	375.7550553	752.575572	-1.001533387	1.10E-07	3.13E-06	Adgra2	8	27085583	27123436	+	5775	protein_coding	-	7tm_2
ENSMUSG00000019124	63.10843437	197.6662606	-1.640478969	1.18E-07	3.33E-06	Scrn1	6	54501173	54566489	-	8613	protein_coding	-	-
ENSMUSG00000046532	49.85199671	141.73179	-1.512560892	1.18E-07	3.33E-06	Ar	X	98148769	98323215	+	10048	protein_coding	-	Androgen_recep
ENSMUSG00000025534	385.769818	844.4022581	-1.128840075	1.22E-07	3.40E-06	Gusb	5	129989011	130003049	-	4548	protein_coding	-	-
ENSMUSG00000050410	33.45440882	97.16368605	-1.528214951	1.41E-07	3.92E-06	Tcf19	17	35512734	35516824	-	1782	protein_coding	-	FHA
ENSMUSG00000072568	75.9093554	171.472625	-1.171757642	1.50E-07	4.12E-06	Fam84b	15	60818994	60853778	-	5926	protein_coding	-	-
ENSMUSG00000063838	68.47793948	169.5912159	-1.30825818	1.50E-07	4.12E-06	1700027J19Rik	7	4151260	4164860	-	1288	protein_coding	-	PBD
ENSMUSG00000038241	106.6007711	249.1827528	-1.221027551	1.57E-07	4.28E-06	Cep250	2	155956458	155998900	+	10373	protein_coding	-	-
ENSMUSG00000026890	43.96736841	202.2431283	-2.208490999	1.67E-07	4.54E-06	Lhx6	2	36081953	36105408	-	4805	protein_coding	-	Homeobox
ENSMUSG00000004837	166.2710612	343.4864487	-1.045240516	1.73E-07	4.68E-06	Grap	11	61653265	61672784	+	1793	protein_coding	-	SH2
ENSMUSG00000004266	219.0358818	663.8043721	-1.598437573	1.73E-07	4.68E-06	Ptpn6	6	124720707	124738714	-	2802	protein_coding	-	Y_phosphatase
ENSMUSG00000026728	3715.381167	9868.509765	-1.409279997	1.79E-07	4.82E-06	Vim	2	13573927	13582826	+	4743	protein_coding	-	Filament
ENSMUSG00000025723	16.42395659	67.29600328	-2.044505349	1.80E-07	4.84E-06	Nmb	7	80902227	80905076	-	793	protein_coding	-	Bombesin
ENSMUSG00000056130	2.59268532	26.46725996	-3.324678086	1.85E-07	4.98E-06	Ticam2	18	46559155	46574533	-	3928	protein_coding	-	-
ENSMUSG00000045322	2.773034534	44.49588668	-3.959139306	1.93E-07	5.17E-06	Tlr9	9	106222598	106226883	+	3478	protein_coding	-	TIR
ENSMUSG00000020573	51.2425864	150.2651143	-1.551752304	2.01E-07	5.37E-06	Pik3cg	12	32173473	32208659	-	8426	protein_coding	-	PI3Ka
ENSMUSG00000044206	13.06084812	100.7043327	-2.93090897	2.07E-07	5.50E-06	Vsig4	X	96247203	96293438	-	1484	protein_coding	-	V-set
ENSMUSG00000035085	7.139545597	63.78817152	-3.135366983	2.16E-07	5.73E-06	1700020L24Rik	11	83437677	83441233	+	1050	protein_coding	-	-
ENSMUSG00000046470	734.3723652	1789.71471	-1.285663057	2.20E-07	5.83E-06	Sox18	2	181669836	181671640	-	1620	protein_coding	-	HMG_box
ENSMUSG00000052889	23.52618313	97.09114886	-2.037490897	2.22E-07	5.86E-06	Prkcb	7	122288751	122634402	+	7651	protein_coding	-	Pkinase
ENSMUSG00000022099	77.1047394	197.8623911	-1.356906706	2.23E-07	5.87E-06	Dmtn	14	70601263	70636048	-	9804	protein_coding	-	-
ENSMUSG00000038145	1483.126067	3231.335685	-1.123938307	2.34E-07	6.13E-06	Snrk	9	122117266	122169702	+	5780	protein_coding	-	Pkinase
ENSMUSG00000017417	48.94833101	153.688298	-1.643437081	2.40E-07	6.26E-06	Plxdc1	11	97923238	97986444	-	4836	protein_coding	-	-
ENSMUSG00000040170	1424.634394	3727.784847	-1.387704267	2.78E-07	7.16E-06	Fmo2	1	162874317	162898726	-	5609	protein_coding	-	FMO-like
ENSMUSG00000044811	11.95355878	68.42086185	-2.503762153	2.96E-07	7.57E-06	Cd300c2	11	114996721	115001880	-	1275	protein_coding	-	V-set
ENSMUSG00000107476	171.4538234	367.8296307	-1.101850027	3.01E-07	7.67E-06	Zfp862-ps	6	48504337	48534832	+	6979	transcribed_unitary_pseudogene	-	KRAB
ENSMUSG00000023809	205.6339469	580.1992359	-1.495942792	3.14E-07	7.95E-06	Rps6ka2	17	7170115	7303313	+	5404	protein_coding	-	Pkinase
ENSMUSG00000034872	56.90678103	181.2555988	-1.667830514	3.20E-07	8.08E-06	Gipc3	10	81335265	81343266	-	3521	protein_coding	-	PDZ
ENSMUSG00000053963	9.943298377	45.733279	-2.189209981	3.26E-07	8.22E-06	Stum	1	180432387	180483504	-	7375	protein_coding	-	-
ENSMUSG00000031101	21.53615873	103.5961084	-2.260255459	3.34E-07	8.38E-06	Sash3	X	48146436	48161565	+	2677	protein_coding	-	SAM_2
ENSMUSG00000046314	74.80074118	179.3536886	-1.260442247	3.39E-07	8.50E-06	Stxbp6	12	44852484	45074709	-	5297	protein_coding	-	-
ENSMUSG00000028832	130.7394635	267.9366472	-1.035146805	3.49E-07	8.71E-06	Stmn1	4	134468320	134473843	+	1922	protein_coding	-	-
ENSMUSG00000033033	86.23177238	199.127916	-1.210276577	3.52E-07	8.78E-06	Calhm2	19	47105353	47138294	-	4361	protein_coding	-	-
ENSMUSG00000029101	291.3246459	648.8105057	-1.153070103	3.57E-07	8.87E-06	Rgs12	5	34949445	35039644	+	8487	protein_coding	-	RGS
ENSMUSG00000036896	688.703768	1933.512042	-1.488667749	4.33E-07	1.05E-05	C1qc	4	136889804	136893065	-	1931	protein_coding	-	Collagen
ENSMUSG00000030589	19.33263331	59.17498765	-1.622199008	4.41E-07	1.07E-05	Rasgrp4	7	29134851	29153961	+	6363	protein_coding	-	C1_1
ENSMUSG00000048218	211.0184241	499.926805	-1.243282908	4.56E-07	1.10E-05	Amigo2	15	97244125	97247287	-	3163	protein_coding	-	ig
ENSMUSG00000019326	361.5476729	1004.862629	-1.473440777	4.81E-07	1.16E-05	Aoc3	11	101330605	101341938	+	4621	protein_coding	-	-
ENSMUSG00000026556	25.67768139	76.02326048	-1.563971145	4.90E-07	1.17E-05	Vangl2	1	172000960	172028444	-	6990	protein_coding	-	-
ENSMUSG00000056870	32.45308985	90.67491089	-1.493917882	4.90E-07	1.17E-05	Gulp1	1	44551511	44796838	+	3758	protein_coding	-	PID
ENSMUSG00000027848	184.2919844	496.5626983	-1.427261144	5.06E-07	1.21E-05	Olfml3	3	103722222	103738001	-	6161	protein_coding	-	-
ENSMUSG00000041729	145.5714205	369.0156195	-1.344050939	5.31E-07	1.26E-05	Coro2b	9	62419492	62537044	-	5919	protein_coding	-	-
ENSMUSG00000050605	26.85606289	75.05285198	-1.489021645	5.36E-07	1.27E-05	Zfp61	7	24291039	24301232	-	4426	protein_coding	-	KRAB
ENSMUSG00000045382	24.02683209	72.60015356	-1.596645443	5.94E-07	1.39E-05	Cxcr4	1	128588199	128592293	-	1808	protein_coding	-	7tm_1
ENSMUSG00000036905	721.5479221	1956.18459	-1.438279082	5.96E-07	1.39E-05	C1qb	4	136880129	136886187	-	1088	protein_coding	-	Collagen
ENSMUSG00000021947	64.59864188	158.6591564	-1.289541605	6.00E-07	1.40E-05	Cryl1	14	57274993	57398529	-	2178	protein_coding	-	3HCDH_N
ENSMUSG00000002109	23.91555009	77.77244646	-1.688644912	6.17E-07	1.43E-05	Ddb2	2	91211572	91236982	-	2736	protein_coding	-	-
ENSMUSG00000039461	741.5907535	1501.2467	-1.017312328	6.23E-07	1.44E-05	Tcta	9	108302958	108306160	-	1838	protein_coding	-	-
ENSMUSG00000033318	72.89550097	180.4085514	-1.300432854	6.23E-07	1.44E-05	Gstt2	10	75831114	75837424	-	4156	protein_coding	-	GST_C
ENSMUSG00000045629	41.33361998	122.9103003	-1.568292155	6.28E-07	1.45E-05	Sh3tc2	18	61953075	62015715	+	4536	protein_coding	-	SH3_1
ENSMUSG00000037138	22.22465204	73.4057033	-1.714018805	6.64E-07	1.53E-05	Aff3	1	38177326	38664955	-	6654	protein_coding	-	AF-4
ENSMUSG00000031379	75.57621312	167.2811419	-1.1404396	6.77E-07	1.55E-05	Pir	X	164269371	164373011	+	5553	protein_coding	-	-
ENSMUSG00000045573	26.30743406	127.4204339	-2.273442248	7.14E-07	1.63E-05	Penk	4	4133531	4138819	-	1634	protein_coding	-	-
ENSMUSG00000039883	4.047182622	47.62268882	-3.522384002	7.33E-07	1.67E-05	Lrrc17	5	21543559	21575904	+	3608	protein_coding	-	-
ENSMUSG00000005718	50.11602507	125.451404	-1.326778123	7.49E-07	1.69E-05	Tfap4	16	4544661	4559854	-	2541	protein_coding	-	HLH
ENSMUSG00000021928	55.42346868	117.4123853	-1.078288898	7.55E-07	1.71E-05	Ebpl	14	61331742	61360439	-	14296	protein_coding	-	EBP
ENSMUSG00000025375	58.58274563	163.8525866	-1.476843362	7.72E-07	1.73E-05	Aatk	11	120007313	120047167	-	7159	protein_coding	-	-
ENSMUSG00000001119	977.1210473	2312.967253	-1.242996279	7.73E-07	1.73E-05	Col6a1	10	76708792	76726168	-	4380	protein_coding	-	VWA
ENSMUSG00000004098	259.0701847	641.421583	-1.307840087	8.71E-07	1.93E-05	Col5a3	9	20770050	20815067	-	6809	protein_coding	-	Collagen
ENSMUSG00000040584	200.8923503	670.7636041	-1.739987893	8.97E-07	1.99E-05	Abcb1a	5	8660077	8748575	+	5480	protein_coding	-	ABC_membrane
ENSMUSG00000027330	42.02434343	137.8286713	-1.711606339	1.00E-06	2.20E-05	Cdc25b	2	131186949	131198497	+	3728	protein_coding	-	Rhodanese
ENSMUSG00000054717	206.9255386	419.2298868	-1.021577631	1.02E-06	2.24E-05	Hmgb2	8	57511907	57515999	+	3003	protein_coding	-	HMG_box
ENSMUSG00000025203	678.8252159	2029.254429	-1.579298934	1.04E-06	2.27E-05	Scd2	19	44293676	44306864	+	5453	protein_coding	-	-
ENSMUSG00000028476	113.4311919	261.5649767	-1.202423076	1.10E-06	2.40E-05	Reck	4	43875530	43944806	+	4779	protein_coding	-	-
ENSMUSG00000098112	32.58352573	96.98092794	-1.580503046	1.15E-06	2.48E-05	Bin2	15	100641077	100669553	-	2530	protein_coding	-	-
ENSMUSG00000030047	63.26952252	143.5764331	-1.175801046	1.15E-06	2.48E-05	Arhgap25	6	87458545	87533259	-	4434	protein_coding	-	RhoGAP
ENSMUSG00000079671	4.369560491	29.39143552	-2.718813768	1.19E-06	2.56E-05	2610203C22Rik	1	9560832	9631175	-	4910	processed_transcript	-	-
ENSMUSG00000025877	41.14031555	153.3697388	-1.891939745	1.38E-06	2.91E-05	Hk3	13	55005985	55021385	-	3682	protein_coding	-	-
ENSMUSG00000051212	4.404547659	37.10515207	-3.051868003	1.38E-06	2.91E-05	Gpr183	14	121952551	121965195	-	2887	protein_coding	-	7tm_1
ENSMUSG00000079071	55.21850922	120.1592512	-1.125578213	1.49E-06	3.12E-05	Gm14085	2	122484941	122528040	+	4996	protein_coding	-	-
ENSMUSG00000027994	9.907020241	48.49114411	-2.277311101	1.53E-06	3.20E-05	Mcub	3	129914960	129970206	-	1318	protein_coding	-	-
ENSMUSG00000049103	7.649558973	59.05949016	-2.945093717	1.57E-06	3.27E-05	Ccr2	9	124101950	124113557	+	6760	protein_coding	-	7tm_1
ENSMUSG00000011171	4.937093157	34.41982782	-2.780118438	1.69E-06	3.49E-05	Vipr2	12	116077726	116146261	+	4463	protein_coding	-	7tm_2
ENSMUSG00000037139	33.21592809	84.94427868	-1.345100349	1.74E-06	3.58E-05	Myom3	4	135759715	135815564	+	6038	protein_coding	-	fn3
ENSMUSG00000020868	205.8019458	461.2553201	-1.16160248	1.77E-06	3.64E-05	Xylt2	11	94663851	94677515	-	3979	protein_coding	-	-
ENSMUSG00000032657	58.40014329	130.8123258	-1.158191035	1.79E-06	3.66E-05	Fam189b	3	89183143	89189295	+	3649	protein_coding	-	-
ENSMUSG00000024672	29.38946317	112.8708812	-1.938854626	1.87E-06	3.82E-05	Ms4a7	19	11321039	11336146	-	4453	protein_coding	-	-
ENSMUSG00000036446	587.8824959	1207.012046	-1.038948779	2.12E-06	4.28E-05	Lum	10	97565128	97572703	+	2448	protein_coding	-	-
ENSMUSG00000029675	1378.512546	3800.695368	-1.462866232	2.21E-06	4.44E-05	Eln	5	134702593	134747323	-	8098	protein_coding	-	-
ENSMUSG00000036437	35.51383111	92.3453269	-1.373166375	2.44E-06	4.89E-05	Npy1r	8	66697192	66706792	+	3454	protein_coding	-	7tm_1
ENSMUSG00000079465	39.16278375	104.5114677	-1.41540676	2.50E-06	4.99E-05	Col4a3	1	82586921	82722059	+	9967	protein_coding	-	Collagen
ENSMUSG00000038233	1.766289401	22.95661257	-3.643619745	2.54E-06	5.07E-05	Fam198a	9	121950988	121980209	+	3871	protein_coding	-	-
ENSMUSG00000051906	0.246124243	19.33106191	-5.902296285	2.58E-06	5.14E-05	Cd209f	8	4102787	4105835	-	1988	protein_coding	-	Lectin_C
ENSMUSG00000031665	38.3279141	129.7380169	-1.753291025	2.61E-06	5.17E-05	Sall1	8	89027235	89044162	-	5265	protein_coding	-	-
ENSMUSG00000030263	33.8919343	129.206682	-1.926904892	2.89E-06	5.68E-05	Lrmp	6	145115653	145174934	+	4070	protein_coding	-	-
ENSMUSG00000038119	276.6235895	635.8209414	-1.199774558	2.89E-06	5.68E-05	Cdon	9	35421128	35507652	+	7715	protein_coding	-	I-set
ENSMUSG00000029925	19.62651215	89.04317688	-2.168706727	2.96E-06	5.81E-05	Tbxas1	6	38875404	39084585	+	9094	protein_coding	-	p450
ENSMUSG00000018459	109.3960138	443.8564492	-2.018807453	2.99E-06	5.87E-05	Slc13a3	2	165405028	165473230	-	5215	protein_coding	-	Na_sulph_symp
ENSMUSG00000110279	11.0814864	40.8950587	-1.877702124	3.19E-06	6.22E-05	Gm45552	7	45121917	45124144	+	778	antisense	-	-
ENSMUSG00000025577	69.43828882	198.6506522	-1.52041024	3.22E-06	6.26E-05	Cbx2	11	119022962	119031270	+	4257	protein_coding	-	Chromo
ENSMUSG00000006958	44.22736875	152.5844086	-1.786122901	3.22E-06	6.26E-05	Chrd	16	20733127	20742384	+	5838	protein_coding	-	VWC
ENSMUSG00000040820	82.40202408	198.0379182	-1.259528649	3.26E-06	6.32E-05	Hlcs	16	94128882	94313571	-	8923	protein_coding	-	BPL_LipA_LipB
ENSMUSG00000005107	12.94961097	52.82293507	-2.010705196	3.31E-06	6.40E-05	Slc2a9	5	38349273	38503143	-	5083	protein_coding	-	Sugar_tr
novel.478	48.91824328	148.317154	-1.608344055	3.32E-06	6.42E-05	-	CHR_MG4249_PATCH	6399856	6415130	+	2230	-	PF00618:RasGEF N-terminal motif|PF00617:RasGEF domain|PF00130:Phorbol esters/diacylglycerol binding domain (C1 domain)|PF13499:EF-hand domain pair	C1_1
ENSMUSG00000030889	53.23232683	180.0179742	-1.757818496	3.58E-06	6.89E-05	Vwa3a	7	120739318	120805742	+	7205	protein_coding	-	-
ENSMUSG00000039765	111.5278173	248.7895392	-1.153099042	3.68E-06	7.06E-05	Cc2d2a	5	43662346	43740972	+	6809	protein_coding	-	-
ENSMUSG00000046159	4.382406674	32.28961221	-2.857785576	3.73E-06	7.13E-05	Chrm3	13	9875486	10360847	-	6253	protein_coding	-	7tm_1
ENSMUSG00000032315	8.113490716	328.6363585	-5.332118425	3.75E-06	7.16E-05	Cyp1a1	9	57687928	57703824	+	2787	protein_coding	-	p450
ENSMUSG00000036820	92.8008714	213.2375907	-1.196159642	3.76E-06	7.16E-05	Amdhd2	17	24155833	24163766	-	2728	protein_coding	-	Amidohydro_1
ENSMUSG00000031539	91.33649556	225.3322803	-1.29864875	3.86E-06	7.33E-05	Ap3m2	8	22787354	22805622	-	4525	protein_coding	-	Adap_comp_sub
ENSMUSG00000031129	15.68755116	71.86655413	-2.179206525	3.87E-06	7.34E-05	Slc9a9	9	94669909	95230445	+	5679	protein_coding	-	Na_H_Exchanger
ENSMUSG00000035062	13.24984785	51.56390262	-1.947303141	4.03E-06	7.61E-05	Zc4h2	X	95639193	95658509	-	2257	protein_coding	-	-
ENSMUSG00000048706	25.53120516	66.45635882	-1.374941863	4.04E-06	7.62E-05	Lurap1l	4	80910646	80955628	+	3066	protein_coding	-	-
ENSMUSG00000036502	6.964329436	31.03040058	-2.161983639	4.09E-06	7.70E-05	Tmem255a	X	38196573	38252439	-	4490	protein_coding	-	-
ENSMUSG00000001281	8.488801075	50.21756189	-2.560965616	4.20E-06	7.88E-05	Itgb7	15	102215995	102231944	-	2770	protein_coding	-	-
ENSMUSG00000060216	239.8072222	533.010986	-1.151125794	4.22E-06	7.92E-05	Arrb2	11	70432635	70440828	+	2845	protein_coding	-	-
ENSMUSG00000040950	7.163873737	51.06352323	-2.81158288	4.41E-06	8.22E-05	Mgl2	11	70130329	70137550	+	2094	protein_coding	-	Lectin_C
ENSMUSG00000034413	15.6960661	80.80675152	-2.378255773	4.42E-06	8.22E-05	Neurl1b	17	26414829	26446349	+	6331	protein_coding	-	-
ENSMUSG00000034387	14.19186066	68.33204153	-2.252477417	4.79E-06	8.85E-05	Ssu2	6	112359324	112388023	-	2543	protein_coding	-	-
ENSMUSG00000040289	93.48287727	364.4971505	-1.964595549	5.01E-06	9.21E-05	Hey1	3	8663359	8667256	-	3265	protein_coding	-	HLH
ENSMUSG00000023349	71.81620871	203.6598305	-1.50197555	5.25E-06	9.56E-05	Clec4n	6	123229843	123247021	+	1420	protein_coding	-	Lectin_C
ENSMUSG00000016206	116.9645185	263.7520479	-1.168754478	5.25E-06	9.56E-05	H2-M3	17	37270220	37274484	+	1438	protein_coding	-	MHC_I
ENSMUSG00000049191	30.88648034	102.6301501	-1.727022609	5.30E-06	9.63E-05	Rtl5	X	102066544	102071304	-	4761	protein_coding	-	-
ENSMUSG00000020758	47.65957464	156.3044035	-1.706584324	5.70E-06	0.000102975	Itgb4	11	115974709	116008412	+	7015	protein_coding	-	fn3
ENSMUSG00000020150	62.21720445	128.2324487	-1.037254441	5.70E-06	0.000102975	Gamt	10	80258151	80261012	-	1444	protein_coding	-	-
ENSMUSG00000044199	11.10463074	54.23004402	-2.285156065	5.72E-06	0.000103253	S1pr4	10	81497747	81500132	-	2386	protein_coding	-	7tm_1
ENSMUSG00000030956	209.9244391	517.8277466	-1.299882187	5.86E-06	0.000105422	Fam53b	7	132712082	132813886	-	6911	protein_coding	-	-
ENSMUSG00000061119	150.6658183	373.078613	-1.306897965	6.33E-06	0.000112925	Prcp	7	92874470	92934583	+	5497	protein_coding	-	Peptidase_S28
ENSMUSG00000018486	90.57832749	570.0165654	-2.651041194	6.35E-06	0.000113202	Wnt9b	11	103727364	103749821	-	4518	protein_coding	-	wnt
ENSMUSG00000027533	386.5149062	916.1204085	-1.244978738	6.36E-06	0.000113339	Fabp5	3	10012548	10016607	+	3567	protein_coding	-	-
ENSMUSG00000035686	274.4186589	779.8381595	-1.505097171	6.40E-06	0.000113701	Thrsp	7	97412938	97417730	-	2189	protein_coding	-	-
ENSMUSG00000060224	77.39535811	155.834378	-1.003980129	6.47E-06	0.00011489	Pyroxd2	19	42725858	42752775	-	3119	protein_coding	-	Amino_oxidase
ENSMUSG00000029233	107.5635963	220.9978529	-1.033806527	6.58E-06	0.000116688	Srd5a3	5	76140271	76155504	+	4648	protein_coding	-	-
ENSMUSG00000024621	530.1548242	1555.393357	-1.55199502	6.80E-06	0.000119782	Csf1r	18	61105572	61132149	+	4885	protein_coding	-	Pkinase_Tyr
ENSMUSG00000053063	11.90791801	128.0837889	-3.419602329	6.97E-06	0.00012249	Clec12a	6	129342691	129365303	+	5528	protein_coding	-	-
ENSMUSG00000021097	74.84302896	370.1016133	-2.302320145	7.17E-06	0.000125844	Clmn	12	104763117	104865076	-	12409	protein_coding	-	CH
ENSMUSG00000028795	80.16001232	162.739135	-1.026091848	7.24E-06	0.000126933	Ccdc28b	4	129619274	129623947	-	2026	protein_coding	-	-
ENSMUSG00000037406	25.84740727	74.7441877	-1.521771827	7.69E-06	0.000133891	Htra4	8	25024929	25038962	-	2404	protein_coding	-	-
ENSMUSG00000041707	4.136212816	31.71464241	-2.966183417	7.91E-06	0.000137593	1810011H11Rik	14	32785963	32817984	+	1604	protein_coding	-	-
ENSMUSG00000025780	74.78074251	177.4161096	-1.241546212	8.24E-06	0.00014248	Itih5	2	10153571	10256529	+	7900	protein_coding	-	VWA
ENSMUSG00000055805	283.3503691	575.8644758	-1.023371572	8.28E-06	0.000142872	Fmnl1	11	103171107	103198901	+	4886	protein_coding	-	FH2
ENSMUSG00000071001	67.76545703	180.2089269	-1.406095807	8.30E-06	0.000143004	Hrct1	4	43727188	43728639	+	1452	protein_coding	-	-
ENSMUSG00000025270	410.3230219	873.4177394	-1.089181006	8.44E-06	0.000145251	Alas2	X	150547375	150570638	+	2403	protein_coding	-	Aminotran_1_2
ENSMUSG00000048142	23.36405591	108.9613012	-2.209880779	8.55E-06	0.00014704	Nat8l	5	33995984	34005916	+	6670	protein_coding	-	Acetyltransf_1
ENSMUSG00000049532	48.10769991	109.7956654	-1.18926728	8.63E-06	0.000148125	Sall2	14	52311172	52328762	-	5433	protein_coding	-	-
ENSMUSG00000001506	2538.973739	6291.925612	-1.309188701	8.83E-06	0.000150749	Col1a1	11	94936224	94953042	+	6563	protein_coding	-	Collagen
ENSMUSG00000057948	13.85021809	53.32390867	-1.945450961	8.88E-06	0.000151579	Unc13d	11	116062095	116077961	-	4679	protein_coding	-	C2
ENSMUSG00000052957	427.209581	999.9866851	-1.226442397	9.38E-06	0.000159395	Gas1	13	60174405	60177365	-	2961	protein_coding	-	-
ENSMUSG00000025212	243.1209512	615.5191931	-1.338743364	9.74E-06	0.000164885	Sfxn3	19	45047576	45056383	+	2966	protein_coding	-	-
ENSMUSG00000033420	180.9364287	451.2138131	-1.316600087	9.74E-06	0.000164885	Antxr1	6	87133853	87335821	-	9537	protein_coding	-	VWA
ENSMUSG00000034041	50.95398721	165.637319	-1.709708035	9.89E-06	0.000166799	Lyl1	8	84701457	84704715	+	1800	protein_coding	-	HLH
ENSMUSG00000037754	156.3356287	647.0241167	-2.0496896	1.00E-05	0.00016878	Ppp1r16b	2	158665398	158766334	+	8844	protein_coding	-	-
ENSMUSG00000026589	17.613097	49.3951458	-1.490627629	1.02E-05	0.000170742	Sec16b	1	157506728	157568425	+	5410	protein_coding	-	-
ENSMUSG00000048440	80.74245836	164.3207417	-1.023911476	1.03E-05	0.000172631	Cyp4f16	17	32536558	32551798	+	3017	protein_coding	-	p450
ENSMUSG00000024610	433.6476752	1674.123567	-1.948176026	1.05E-05	0.000175149	Cd74	18	60803848	60812646	+	1410	protein_coding	-	-
ENSMUSG00000034685	57.92722919	177.4269297	-1.612803736	1.06E-05	0.000177726	Fam171a2	11	102436981	102447682	-	3119	protein_coding	-	-
ENSMUSG00000073421	32.58563591	118.1183551	-1.850586397	1.07E-05	0.000178396	H2-Ab1	17	34263209	34269418	+	1637	protein_coding	-	C1-set
ENSMUSG00000054342	8.791191199	35.79130626	-2.027244031	1.10E-05	0.00018229	Kcnn4	7	24370263	24386690	+	5115	protein_coding	-	Ion_trans_2
ENSMUSG00000096606	42.04332053	106.4186013	-1.332144405	1.13E-05	0.000186469	Tpbgl	7	99624082	99627103	-	3022	protein_coding	-	-
ENSMUSG00000024421	51.83143533	104.141845	-1.009693862	1.13E-05	0.000186614	Lama3	18	12333819	12583013	+	10745	protein_coding	-	Laminin_G_2
ENSMUSG00000097848	1.082029311	20.65658892	-4.274830563	1.15E-05	0.000189067	Gm807	13	99100706	99107580	+	1871	lincRNA	-	-
ENSMUSG00000015476	27.8584979	77.6855002	-1.47927849	1.28E-05	0.000208665	Prrt1	17	34629533	34633126	+	2306	protein_coding	-	-
ENSMUSG00000037892	55.42346689	146.4951566	-1.401820472	1.31E-05	0.000211372	Pcdh18	3	49743296	49757325	-	5366	protein_coding	-	Cadherin
ENSMUSG00000023015	15.94645562	48.40010237	-1.599852478	1.31E-05	0.000212103	Racgap1	15	99620496	99651656	-	7079	protein_coding	-	RhoGAP
ENSMUSG00000061353	2149.967442	4456.935806	-1.051653457	1.31E-05	0.000212232	Cxcl12	6	117168535	117181367	+	8176	protein_coding	-	-
ENSMUSG00000021182	79.61136051	185.5391602	-1.224957772	1.33E-05	0.000213539	Ccdc88c	12	100911523	101029056	-	10947	protein_coding	-	-
ENSMUSG00000068551	147.1136206	302.5882471	-1.041040333	1.33E-05	0.000213545	Zfp467	6	48427697	48445825	-	4255	protein_coding	-	-
ENSMUSG00000058099	122.3775329	306.6753873	-1.323315413	1.45E-05	0.000230727	Nfam1	15	82992973	83033306	-	7970	protein_coding	-	-
ENSMUSG00000030220	375.3844983	917.3826095	-1.288689282	1.46E-05	0.000233155	Arhgdib	6	136923655	136941899	-	1707	protein_coding	-	-
ENSMUSG00000031209	52.7224866	126.9289165	-1.262854121	1.48E-05	0.000235058	Heph	X	96455359	96574485	+	7662	protein_coding	-	-
ENSMUSG00000034783	11.82433875	90.33256693	-2.915392762	1.52E-05	0.000240529	Cd207	6	83671215	83677857	-	1522	protein_coding	-	Lectin_C
ENSMUSG00000020453	193.9861981	486.2022151	-1.323454621	1.63E-05	0.000256992	Patz1	11	3288874	3309083	+	5904	protein_coding	-	-
ENSMUSG00000056888	5.552459174	28.64547291	-2.362176466	1.64E-05	0.000257206	Glipr1	10	111985448	112002631	-	1543	protein_coding	-	SCP
ENSMUSG00000043251	38.66644678	81.45340469	-1.076203037	1.64E-05	0.000257486	Exoc3l	8	105289924	105296101	-	3693	protein_coding	-	-
ENSMUSG00000035711	95.89351291	209.2909248	-1.121154842	1.66E-05	0.000260695	Dok3	13	55523231	55529296	-	2459	protein_coding	-	-
novel.22	0	24.39790034	-6.957755384	1.75E-05	0.000272396	-	1	149507071	149515663	-	594	-	-	-
ENSMUSG00000045817	944.5530459	1972.575954	-1.061951952	1.84E-05	0.000284736	Zfp36l2	17	84183931	84187947	-	3530	protein_coding	-	zf-CCCH
ENSMUSG00000031659	149.8389421	350.3036652	-1.222713409	1.86E-05	0.000287613	Adcy7	8	88272403	88329962	+	6733	protein_coding	-	Guanylate_cyc
ENSMUSG00000029816	95.21886914	191.3655165	-1.001132054	1.90E-05	0.00029216	Gpnmb	6	49036546	49070929	+	6514	protein_coding	-	-
ENSMUSG00000005043	93.62198596	194.8596248	-1.052762036	1.91E-05	0.000293908	Sgsh	11	119343425	119355536	-	4414	protein_coding	-	Sulfatase
ENSMUSG00000031833	21.02378141	72.76314193	-1.785773023	1.93E-05	0.00029536	Mast3	8	70778117	70805054	-	5955	protein_coding	-	Pkinase
ENSMUSG00000001313	64.01209277	133.7659978	-1.060090638	1.97E-05	0.000301187	Rnd2	11	101464999	101471853	+	1990	protein_coding	-	Ras
ENSMUSG00000040751	11.62569428	38.29873028	-1.716985222	1.97E-05	0.000301276	Lat2	5	134600022	134615025	-	2621	protein_coding	-	-
ENSMUSG00000039145	74.13817571	188.1469943	-1.337752187	1.98E-05	0.000302722	Camk1d	2	5293457	5714515	-	7427	protein_coding	-	Pkinase
ENSMUSG00000042254	44.19461173	116.8121023	-1.402619019	1.99E-05	0.000302722	Cilp	9	65265180	65280605	+	4252	protein_coding	-	TSP_1
ENSMUSG00000047592	4.558449407	44.49802034	-3.258976276	1.99E-05	0.000302722	Nxpe5	5	138225898	138253363	+	4473	protein_coding	-	-
ENSMUSG00000006782	166.0095214	385.0361613	-1.210754702	1.99E-05	0.00030309	Cnp	11	100574904	100591729	+	3639	protein_coding	-	-
ENSMUSG00000114665	0.75003512	16.79081936	-4.411323279	2.07E-05	0.000313349	Gm30918	13	37541357	37549725	+	2372	lincRNA	-	-
ENSMUSG00000026956	85.84542981	200.1675433	-1.215972548	2.10E-05	0.000316223	Uap1l1	2	25359889	25365682	-	4071	protein_coding	-	-
ENSMUSG00000001741	79.38750555	164.4465601	-1.050331435	2.16E-05	0.000324591	Il16	7	83642825	83745726	-	7865	protein_coding	-	PDZ
ENSMUSG00000026303	23.77664412	72.43188863	-1.59318926	2.19E-05	0.000327669	Mlph	1	90915085	90951142	+	5357	protein_coding	-	-
ENSMUSG00000039637	180.1450054	379.446115	-1.071901625	2.28E-05	0.000340936	Coro7	16	4626133	4679777	-	7423	protein_coding	-	WD40
ENSMUSG00000031789	2.067602905	17.98976189	-3.092762809	2.30E-05	0.000342922	Cngb1	8	95239045	95306585	-	9355	protein_coding	-	cNMP_binding
ENSMUSG00000042857	14.00508929	42.72565112	-1.604346456	2.30E-05	0.000343363	Gm9776	13	94355839	94358923	-	3085	bidirectional_promoter_lncRNA	-	-
ENSMUSG00000023050	49.8034778	147.8159098	-1.565573263	2.34E-05	0.000347521	Map3k12	15	102497646	102517064	-	8989	protein_coding	-	Pkinase_Tyr
ENSMUSG00000021708	75.85404699	214.8210604	-1.506259942	2.40E-05	0.000354609	Rasgrf2	13	91880400	92131656	-	9237	protein_coding	-	RhoGEF
ENSMUSG00000030674	1.242283607	25.81370302	-4.314914081	2.44E-05	0.000360533	Qprt	7	127107114	127122226	-	2645	protein_coding	-	-
ENSMUSG00000047003	38.25281222	107.9310697	-1.494465671	2.53E-05	0.000371787	Zfp41	15	75616679	75629827	+	8595	protein_coding	-	zf-C2H2
ENSMUSG00000026288	222.6267211	487.0447996	-1.128038265	2.55E-05	0.000374894	Inpp5d	1	87620312	87720507	+	7602	protein_coding	-	SH2
ENSMUSG00000010086	0.246124243	14.11504265	-5.447162164	2.56E-05	0.000376477	Rnf112	11	61448442	61454131	-	3923	protein_coding	-	-
ENSMUSG00000009292	7.767363018	44.83191376	-2.511674982	2.59E-05	0.000379729	Trpm2	10	77907722	77970563	-	12459	protein_coding	-	Ion_trans
ENSMUSG00000025154	24.49495949	79.13974168	-1.683540033	2.59E-05	0.000379943	Arhgap19	19	41766588	41802084	-	5140	protein_coding	-	RhoGAP
ENSMUSG00000023132	9.210021141	53.51262897	-2.531681697	2.63E-05	0.000384265	Gzma	13	113093825	113100981	-	1006	protein_coding	-	Trypsin
ENSMUSG00000031377	56.09509329	135.8368969	-1.272244953	2.66E-05	0.000387431	Bmx	X	164192842	164258193	-	3092	protein_coding	-	Pkinase_Tyr
ENSMUSG00000078771	22.88781385	77.36592443	-1.748278237	2.74E-05	0.000397539	Evi2a	11	79526560	79530609	-	2297	protein_coding	-	-
ENSMUSG00000036908	361.9817748	823.580368	-1.184610177	2.76E-05	0.000399571	Unc93b1	19	3935186	3949340	+	2841	protein_coding	-	-
ENSMUSG00000007379	31.66486976	80.3010919	-1.343337831	2.76E-05	0.000399578	Dennd2c	3	103102604	103169769	+	6858	protein_coding	-	DENN
ENSMUSG00000026315	25.23635138	69.38717488	-1.451461805	2.79E-05	0.000403965	Serpinb8	1	107590006	107610484	+	4795	protein_coding	-	Serpin
ENSMUSG00000038642	467.3598592	944.1913613	-1.013801446	2.82E-05	0.000406325	Ctss	3	95526786	95556403	+	1358	protein_coding	-	Peptidase_C1
ENSMUSG00000045362	2.947034844	21.51950071	-2.874527843	2.82E-05	0.000406325	Tnfrsf26	7	143607659	143628722	-	3218	protein_coding	-	-
ENSMUSG00000033114	16.25724071	52.37131909	-1.678750155	2.83E-05	0.000407464	Slc35d2	13	64096308	64129368	-	3298	protein_coding	-	-
ENSMUSG00000067430	7.145862444	35.32469065	-2.30563623	2.83E-05	0.000407464	Zfp763	17	33016863	33033402	-	3557	protein_coding	-	KRAB
ENSMUSG00000029661	3130.814666	6671.988093	-1.091511261	2.85E-05	0.000409281	Col1a2	6	4504814	4541544	+	12426	protein_coding	-	Collagen
ENSMUSG00000030707	383.6423637	1037.9692	-1.435114453	2.86E-05	0.000410796	Coro1a	7	126699773	126707787	-	2783	protein_coding	-	WD40
ENSMUSG00000055546	7.957328554	37.95851997	-2.228617955	2.87E-05	0.000412371	Timd4	11	46810800	46844332	+	2173	protein_coding	-	V-set
ENSMUSG00000066357	164.7811799	392.2762104	-1.248166537	2.88E-05	0.000413198	Wdr6	9	108572311	108578739	-	4163	protein_coding	-	-
ENSMUSG00000056724	246.0723713	549.5222846	-1.157783286	2.90E-05	0.000415133	Nbeal2	9	110624789	110654161	-	9554	protein_coding	-	Beach
novel.481	0.567532666	16.26316493	-4.927194407	3.01E-05	0.00042965	-	CHR_MG4249_PATCH	6535891	6539643	-	1311	-	PF00083:Sugar (and other) transporter	Sugar_tr
ENSMUSG00000033705	140.0851366	361.5901887	-1.370478627	3.03E-05	0.000431533	Stard9	2	120629121	120731895	+	22053	protein_coding	-	-
ENSMUSG00000043795	54.55253888	124.9460643	-1.188844431	3.24E-05	0.000458544	Prr33	7	142491074	142506771	-	2348	lincRNA	-	-
ENSMUSG00000045466	25.30625246	66.03201422	-1.378147902	3.32E-05	0.000468831	Zfp956	6	47953390	47965300	+	2968	protein_coding	-	-
ENSMUSG00000013707	25.20359257	86.36407809	-1.779708039	3.44E-05	0.000484132	Tnfaip8l2	3	95139521	95142360	-	1122	protein_coding	-	-
ENSMUSG00000072893	12.46482921	45.27970487	-1.861551	3.51E-05	0.000491438	4933439C10Rik	11	59505662	59513647	+	5616	processed_transcript	-	-
ENSMUSG00000053318	1.575354418	18.03144234	-3.500607522	3.55E-05	0.000495762	Slamf8	1	172581758	172590568	-	3079	protein_coding	-	-
ENSMUSG00000032377	97.42357676	244.5282395	-1.330093817	3.64E-05	0.000506515	Plscr4	9	92457373	92492456	+	3590	protein_coding	-	Scramblase
ENSMUSG00000040860	51.81976744	104.8528591	-1.011257734	3.68E-05	0.000511776	Crocc	4	141016637	141060550	-	8266	protein_coding	-	-
ENSMUSG00000058420	9.194339877	38.03874164	-2.043455376	3.70E-05	0.000513183	Syt17	7	118380717	118448222	-	5205	protein_coding	-	C2
ENSMUSG00000020889	221.4757683	539.3584056	-1.285133832	3.73E-05	0.000517809	Nr1d1	11	98767932	98775333	-	3077	protein_coding	-	zf-C4
ENSMUSG00000051007	138.1862608	278.4483772	-1.006966595	3.81E-05	0.000526398	Gatd1	7	141407794	141414136	-	3633	protein_coding	-	-
ENSMUSG00000020053	69.17909118	160.1648087	-1.205746187	3.84E-05	0.000530837	Igf1	10	87858265	87937042	+	9904	protein_coding	-	-
ENSMUSG00000032750	6.021313267	26.51107408	-2.163632642	4.01E-05	0.00055215	Gab3	X	74966843	75085458	-	3891	protein_coding	-	-
ENSMUSG00000045064	31.19088261	72.96840863	-1.21824777	4.02E-05	0.000552861	Zc2hc1c	12	85288591	85299358	+	4482	protein_coding	-	-
ENSMUSG00000025504	19.7421309	52.76957341	-1.411067511	4.09E-05	0.000560825	Eps8l2	7	141338880	141363020	+	5377	protein_coding	-	SH3_1
ENSMUSG00000046856	2.034661804	17.79949847	-3.082144271	4.19E-05	0.000573814	Gpr1	1	63182691	63214543	-	2496	protein_coding	-	7tm_1
ENSMUSG00000029521	19.10976423	63.93589333	-1.755506949	4.21E-05	0.000575705	Chek2	5	110839979	110874145	+	3001	protein_coding	-	Pkinase
ENSMUSG00000025776	15.53813819	51.86711116	-1.745697335	4.26E-05	0.000581199	Crispld1	1	17727045	17766344	+	4515	protein_coding	-	LCCL
ENSMUSG00000053559	170.2346436	352.9947121	-1.053974974	4.28E-05	0.000583508	Smagp	15	100621339	100636940	-	1464	protein_coding	-	-
ENSMUSG00000022885	131.1935432	305.6436017	-1.217355468	4.39E-05	0.000595637	St6gal1	16	23224740	23360350	+	4916	protein_coding	-	Glyco_transf_29
ENSMUSG00000044749	50.38548688	161.9704316	-1.691717163	4.42E-05	0.000599578	Abca6	11	110176820	110251776	-	5398	protein_coding	-	ABC_tran
ENSMUSG00000001665	18.22641145	70.43157958	-1.935884453	4.47E-05	0.000604049	Gstt3	10	75774115	75781414	-	3842	protein_coding	-	GST_N
ENSMUSG00000037649	14.2141803	61.60142027	-2.109990399	4.51E-05	0.000607809	H2-DMa	17	34135182	34139101	+	1641	protein_coding	-	C1-set
ENSMUSG00000010797	20.12421521	61.11298536	-1.593644227	4.51E-05	0.000607809	Wnt2	6	17988940	18030585	-	2255	protein_coding	-	wnt
ENSMUSG00000018387	6.601547383	27.05032196	-2.02903291	4.55E-05	0.000613141	Shroom1	11	53457205	53467766	+	4600	protein_coding	-	-
ENSMUSG00000028581	350.9213276	801.8041697	-1.191790076	4.70E-05	0.000632353	Laptm5	4	130913125	130936141	+	3788	protein_coding	-	-
ENSMUSG00000037624	11.44322939	35.76189756	-1.664236665	4.72E-05	0.000633562	Kcnk2	1	189207930	189402273	-	4943	protein_coding	-	Ion_trans_2
ENSMUSG00000097715	83.20243176	177.5003244	-1.100173215	4.86E-05	0.000647256	Gpr137b-ps	13	12615057	12650388	-	4716	transcribed_unprocessed_pseudogene	-	-
ENSMUSG00000020829	33.62008378	71.71542247	-1.085753798	4.92E-05	0.00065572	Slc46a1	11	78465697	78472059	+	3080	protein_coding	-	MFS_1
ENSMUSG00000055862	20.06802259	79.35004909	-1.977744241	5.21E-05	0.000690197	Izumo4	10	80702184	80705373	+	2799	protein_coding	-	-
ENSMUSG00000042073	62.27569505	127.3906706	-1.029305851	5.24E-05	0.000694216	Abhd14b	9	106447459	106452923	+	2671	protein_coding	-	-
ENSMUSG00000041423	3.418004619	18.91976245	-2.458222549	5.26E-05	0.000696115	Paqr6	3	88364584	88368541	+	2429	protein_coding	-	-
ENSMUSG00000029869	23.75120545	86.1952226	-1.849431669	5.29E-05	0.000699	Ephb6	6	41605482	41620509	+	3773	protein_coding	-	Pkinase_Tyr
ENSMUSG00000059791	42.82819808	102.7334599	-1.251746742	5.29E-05	0.000699389	Nrm	17	35861318	35865402	+	1466	protein_coding	-	-
ENSMUSG00000039787	44.26117391	106.6272779	-1.264984622	5.49E-05	0.000722913	Cercam	2	29869164	29882840	+	3383	protein_coding	-	-
ENSMUSG00000009185	18.46715259	102.0897741	-2.456425009	5.64E-05	0.000740311	Ccl8	11	82115185	82116799	+	511	protein_coding	-	-
novel.428	124.830725	374.3886283	-1.585032932	5.70E-05	0.000747675	-	CHR_MG3618_PATCH	99898394	99956255	+	2352	-	PF02879:Phosphoglucomutase/phosphomannomutase, alpha/beta/alpha domain II|PF02880:Phosphoglucomutase/phosphomannomutase, alpha/beta/alpha domain III|PF02878:Phosphoglucomutase/phosphomannomutase, alpha/beta/alpha domain I	PGM_PMM_III
ENSMUSG00000051817	136.2366383	321.3307876	-1.235876622	5.91E-05	0.00077241	Sox12	2	152393611	152398063	-	4453	protein_coding	-	HMG_box
ENSMUSG00000063388	28.7031588	127.8291737	-2.153337265	6.01E-05	0.000784442	BC023105	18	60441753	60442983	+	1227	pseudogene	-	IIGP
ENSMUSG00000029468	62.50703421	146.7784162	-1.229137719	6.12E-05	0.000795866	P2rx7	5	122643911	122691432	+	5970	protein_coding	-	-
ENSMUSG00000052563	11.56419003	51.12933216	-2.151829777	6.16E-05	0.000801037	D930048N14Rik	11	51650954	51657681	+	3429	protein_coding	-	-
ENSMUSG00000074811	96.55929367	194.7694405	-1.007423479	6.36E-05	0.000823887	Hps6	19	46003478	46006173	+	2696	protein_coding	-	-
ENSMUSG00000020620	78.49767927	157.3433488	-1.010309944	6.51E-05	0.000841518	Abca8b	11	109932190	109995845	-	7423	protein_coding	-	ABC_tran
ENSMUSG00000001494	13.70707161	68.37858718	-2.301014093	6.52E-05	0.000841518	Sost	11	101962458	101967015	-	2066	protein_coding	-	-
ENSMUSG00000048388	7.601943612	31.8057719	-2.080870977	6.53E-05	0.000842369	Fam171b	2	83812636	83883486	+	5744	protein_coding	-	-
ENSMUSG00000022436	24.72275092	64.07202536	-1.367822196	6.57E-05	0.000846156	Sh3bp1	15	78899768	78912051	+	2858	protein_coding	-	RhoGAP
ENSMUSG00000050106	41.31331435	83.23881906	-1.007553515	6.66E-05	0.000854768	Tmc8	11	117782076	117793110	+	3056	protein_coding	-	-
ENSMUSG00000035697	106.9748692	238.9243582	-1.158807639	6.67E-05	0.000854768	Arhgap45	10	80016653	80031472	+	4478	protein_coding	-	RhoGAP
ENSMUSG00000113535	1.830987811	17.27124983	-3.224026524	7.14E-05	0.000909478	AU015791	12	105513480	105515246	+	1457	lincRNA	-	-
ENSMUSG00000027996	12.64729411	64.2862454	-2.334130061	7.34E-05	0.000933081	Sfrp2	3	83766321	83774316	+	2153	protein_coding	-	Fz
ENSMUSG00000021306	64.29471314	155.9062406	-1.277256	7.42E-05	0.000942126	Gpr137b	13	13357620	13394014	-	5026	protein_coding	-	-
ENSMUSG00000026958	53.35694418	135.2002063	-1.33766251	7.57E-05	0.000959064	Dpp7	2	25352276	25356359	-	3337	protein_coding	-	Peptidase_S28
ENSMUSG00000031380	28.72450348	93.59627449	-1.695695536	7.60E-05	0.000962494	Vegfd	X	164373378	164402650	+	2408	protein_coding	-	-
ENSMUSG00000049811	13.06745257	40.87110574	-1.633865073	7.65E-05	0.000967164	Fam161a	11	23007531	23030788	+	4396	protein_coding	-	-
ENSMUSG00000027009	20.63232904	55.85937745	-1.434420467	7.72E-05	0.000974333	Itga4	2	79255426	79333123	+	13978	protein_coding	-	FG-GAP
ENSMUSG00000062012	40.05520475	86.77146492	-1.111989487	7.73E-05	0.000974333	Zfp13	17	23575844	23599487	-	2652	protein_coding	-	KRAB
ENSMUSG00000015405	34.46854742	76.31479147	-1.14102248	7.74E-05	0.000974931	Ace2	X	164139332	164188420	+	3762	protein_coding	-	Peptidase_M2
ENSMUSG00000034652	24.2476551	63.11116074	-1.373265397	7.77E-05	0.000978313	Cd300a	11	114890041	114904654	+	4738	protein_coding	-	V-set
ENSMUSG00000031165	59.12584298	156.188555	-1.395895181	7.83E-05	0.000985781	Was	X	8081453	8090498	-	2381	protein_coding	-	PBD
ENSMUSG00000059939	44.11379971	88.4501523	-1.001031406	7.96E-05	0.000998954	9430015G10Rik	4	156109982	156127265	+	3695	protein_coding	-	-
ENSMUSG00000017607	6.43727057	31.7530922	-2.281663633	8.14E-05	0.001019939	Tns4	11	99065678	99089306	-	5167	protein_coding	-	SH2
ENSMUSG00000046402	230.06608	627.6214685	-1.445894968	8.78E-05	0.001089969	Rbp1	9	98422961	98446575	+	2652	protein_coding	-	-
ENSMUSG00000028909	151.7875699	309.9793364	-1.02965365	8.97E-05	0.001109682	Ptpru	4	131768457	131838288	-	7113	protein_coding	-	Y_phosphatase
ENSMUSG00000047976	8.201410375	32.38815192	-1.978997433	9.17E-05	0.001130382	Kcna1	6	126640397	126646384	-	4780	protein_coding	-	Ion_trans
ENSMUSG00000022676	21.54778906	53.11796366	-1.311670696	9.35E-05	0.001151075	Snai2	16	14705852	14709385	+	2021	protein_coding	-	zf-C2H2
ENSMUSG00000026126	12.12009601	35.66403982	-1.551470085	9.39E-05	0.001155869	Ptpn18	1	34459762	34475733	+	6492	protein_coding	-	Y_phosphatase
ENSMUSG00000002997	87.13442709	297.8393645	-1.769549995	9.41E-05	0.001157312	Prkar2b	12	31958476	32061296	-	3652	protein_coding	-	cNMP_binding
ENSMUSG00000034282	7.744038239	32.05007894	-2.028658353	9.65E-05	0.001183991	Evpl	11	116220559	116238077	-	6384	protein_coding	-	-
ENSMUSG00000036565	225.7688991	543.6578972	-1.26601744	9.83E-05	0.001202449	Ttyh3	5	140620578	140649031	-	5684	protein_coding	-	-
ENSMUSG00000031937	2.987331854	21.5407258	-2.86796416	9.88E-05	0.00120774	Vstm5	9	15239045	15259416	+	1991	protein_coding	-	-
ENSMUSG00000004473	15.768256	47.0205354	-1.570276191	9.89E-05	0.001208203	Clec11a	7	44302687	44306902	-	2978	protein_coding	-	Lectin_C
ENSMUSG00000025889	29.5365534	76.47701012	-1.373365453	0.00010171	0.001235999	Snca	6	60731575	60829855	-	2703	protein_coding	-	-
ENSMUSG00000021822	31.89312194	99.643484	-1.640350983	0.000101916	0.001236324	Plau	14	20836660	20843385	+	2367	protein_coding	-	Trypsin
ENSMUSG00000015970	11.35208165	81.37641735	-2.831687109	0.00010195	0.001236324	Chdh	14	30009023	30040527	+	6217	protein_coding	-	-
ENSMUSG00000034472	55.00944298	120.580952	-1.128499658	0.000102566	0.001242069	Rasd2	8	75213944	75224113	+	3176	protein_coding	-	Ras
ENSMUSG00000034116	154.211512	374.6592214	-1.278304152	0.000103001	0.001245603	Vav1	17	57279100	57328031	+	3688	protein_coding	-	RhoGEF
ENSMUSG00000110206	21.38763644	55.08886767	-1.354421756	0.000103878	0.001254928	Flt3l	7	45129788	45136432	-	3878	protein_coding	-	-
ENSMUSG00000038793	0.878355319	20.73244819	-4.655074787	0.000103916	0.001254928	Lefty1	1	180935022	180938400	+	1758	protein_coding	-	TGFb_propeptide
ENSMUSG00000000244	5.995870948	34.35760424	-2.505550863	0.000104155	0.001256934	Tspan32	7	143005046	143019644	+	6234	protein_coding	-	-
ENSMUSG00000045007	11.95772603	34.78330911	-1.559396975	0.000107859	0.001295687	Tubg2	11	101155907	101161787	+	1754	protein_coding	-	Tubulin
ENSMUSG00000097415	140.2431514	308.9435193	-1.137500434	0.000108352	0.001300375	AU020206	7	75769038	75782099	-	3189	lincRNA	-	-
ENSMUSG00000040212	289.5576604	606.6007803	-1.065974182	0.000108571	0.001301825	Emp3	7	45918023	45921404	-	1071	protein_coding	-	-
ENSMUSG00000037206	163.8072656	406.8750093	-1.310027585	0.000109899	0.001312609	Islr	9	58156268	58204306	-	2686	protein_coding	-	-
ENSMUSG00000050914	22.89664976	99.27353404	-2.122890833	0.000110378	0.001317422	Ankrd37	8	45996902	46005707	-	1539	protein_coding	-	-
ENSMUSG00000059323	12.5613921	40.05805436	-1.674555322	0.000111315	0.001325879	Tonsl	15	76626002	76639958	-	4956	protein_coding	-	-
ENSMUSG00000069920	74.52031525	179.2898415	-1.266380402	0.000115361	0.001368734	B3gnt9	8	105252638	105255153	-	2516	protein_coding	-	Galactosyl_T
ENSMUSG00000040714	2.5396493	22.19769624	-3.089942386	0.000118283	0.001395156	Klc3	7	19394437	19404104	-	2647	protein_coding	-	-
ENSMUSG00000044827	66.52985238	179.158891	-1.424834728	0.000118522	0.001396426	Tlr1	5	64924679	64933563	-	3346	protein_coding	-	TIR
ENSMUSG00000044788	68.90199865	156.8724658	-1.18167186	0.000119255	0.001403158	Fads6	11	115279622	115297663	-	6653	protein_coding	-	-
ENSMUSG00000105402	5.646868824	23.11405745	-2.044730065	0.000121382	0.001425296	Gm3716	5	64593857	64610700	-	3136	lincRNA	-	-
ENSMUSG00000027883	17.07211533	49.14061291	-1.519343536	0.0001256	0.001467356	Gpsm2	3	108678638	108722309	-	3909	protein_coding	-	-
ENSMUSG00000035493	315.6571818	872.2828378	-1.465080042	0.000125675	0.001467356	Tgfbi	13	56609523	56639562	+	3771	protein_coding	-	-
ENSMUSG00000030830	107.1385173	300.1823375	-1.483186162	0.000126284	0.001472797	Itgal	7	127296260	127335138	+	6569	protein_coding	-	VWA
ENSMUSG00000062524	0.503910876	13.13031649	-4.628091743	0.000126358	0.001472797	Ncr1	7	4337724	4345164	+	1540	protein_coding	-	-
ENSMUSG00000021638	5.890909443	30.15657731	-2.332093403	0.000127434	0.001482701	Ocln	13	100496507	100552718	-	4222	protein_coding	-	-
ENSMUSG00000046637	0.257786633	10.18014207	-4.97643956	0.000127464	0.001482701	Ttc34	4	154837459	154867127	+	4949	protein_coding	-	-
ENSMUSG00000025597	29.7989644	95.94932519	-1.685903816	0.000128226	0.001487595	Klhl4	X	114474333	114560829	+	3584	protein_coding	-	BACK
ENSMUSG00000073434	40.96208752	82.24864082	-1.00287342	0.000128436	0.001488048	Wdr90	17	25844771	25861501	-	8466	protein_coding	-	-
ENSMUSG00000024903	5.41757208	37.96551882	-2.793164862	0.00013183	0.001522298	Lao1	4	118961578	118968912	+	2538	protein_coding	-	Amino_oxidase
ENSMUSG00000024677	188.5443464	423.991873	-1.167299145	0.000147132	0.001675649	Ms4a6b	19	11516512	11531256	+	4485	protein_coding	-	-
ENSMUSG00000017167	58.38553864	126.1060543	-1.10619396	0.000149693	0.001700361	Cntnap1	11	101170523	101190724	+	5875	protein_coding	-	Laminin_G_2
ENSMUSG00000033460	49.18969717	100.844732	-1.040993583	0.000153574	0.001737258	Armcx1	X	134717963	134721917	+	3227	protein_coding	-	-
ENSMUSG00000052821	15.60807682	51.62962379	-1.74293344	0.000154905	0.001747419	Cysltr1	X	106574346	106603679	-	5142	protein_coding	-	7tm_1
ENSMUSG00000031075	157.3493304	386.9981156	-1.295490722	0.000156111	0.001758346	Ano1	7	144588549	144751974	-	6244	protein_coding	-	-
ENSMUSG00000074384	35.95272569	75.61955041	-1.069971294	0.000156991	0.001765976	AI429214	8	36993604	36995533	+	1930	protein_coding	-	-
ENSMUSG00000050390	120.1580926	255.2096934	-1.089584623	0.000158608	0.001781858	C77080	4	129219578	129261404	-	5770	protein_coding	-	-
ENSMUSG00000057706	27.76412394	67.09133079	-1.264547091	0.000160619	0.001799677	Mex3b	7	82867333	82871515	+	3355	protein_coding	-	KH_1
ENSMUSG00000028385	95.69960547	201.0252699	-1.070525648	0.000160664	0.001799677	Snx30	4	59805840	59904737	+	7795	protein_coding	-	PX
ENSMUSG00000079164	10.06415185	39.14178091	-1.941706436	0.000160711	0.001799677	Tlr5	1	182954788	182976044	+	4790	protein_coding	-	TIR
ENSMUSG00000025867	59.43311789	140.9649259	-1.240824611	0.000163999	0.00182943	Cplx2	13	54371349	54383917	+	4928	protein_coding	-	-
ENSMUSG00000045775	0.256710013	9.590942371	-4.890228749	0.000166261	0.001849918	Slc16a5	11	115462474	115474398	+	3699	protein_coding	-	-
ENSMUSG00000024885	77.07829008	169.4065033	-1.132170964	0.00016682	0.001854792	Aldh3b1	19	3913493	3929761	-	1875	protein_coding	-	Aldedh
ENSMUSG00000019773	5.679702752	24.98983158	-2.154211875	0.000169145	0.001874199	Fbxo5	10	5799160	5805600	-	2003	protein_coding	-	-
ENSMUSG00000085396	233.0842895	472.6789245	-1.018422792	0.000169197	0.001874199	Firre	X	50555744	50635321	-	8247	processed_transcript	-	-
ENSMUSG00000079227	48.81448298	156.3240964	-1.673467348	0.000170522	0.001885278	Ccr5	9	124121543	124147699	+	8434	protein_coding	-	-
ENSMUSG00000051506	51.86329246	140.5803072	-1.432919657	0.000171731	0.001893826	Wdfy4	14	32959547	33185508	-	10552	protein_coding	-	Beach
ENSMUSG00000071311	4.003655751	27.68810955	-2.7485761	0.00017417	0.001917085	Gpr31b	17	13051321	13052280	-	960	protein_coding	-	7tm_1
novel.113	6.415922242	25.86842496	-2.013067195	0.00018462	0.002009234	-	14	25670036	25687816	-	978	-	-	-
ENSMUSG00000044551	3.406342229	17.67427793	-2.3631272	0.000186601	0.002024457	9930012K11Rik	14	70154405	70159502	-	2588	protein_coding	-	-
ENSMUSG00000015053	401.1383281	980.0072275	-1.289558843	0.000187978	0.002035588	Gata2	6	88193891	88207032	+	5398	protein_coding	-	GATA
ENSMUSG00000002668	15.68669253	43.19099055	-1.44894024	0.000191107	0.0020669	Dennd1c	17	57066056	57078510	-	2520	protein_coding	-	DENN
ENSMUSG00000029771	98.92967411	275.9021487	-1.475759576	0.00019234	0.002077656	Irf5	6	29526625	29541871	+	2905	protein_coding	-	IRF
ENSMUSG00000044712	23.01828729	68.27109413	-1.561797209	0.00019444	0.002095136	Slc38a6	12	73286779	73354049	+	7783	protein_coding	-	Aa_trans
ENSMUSG00000052384	106.2319113	273.6836156	-1.36157994	0.000196816	0.002112883	Nrros	16	32142785	32165594	-	4177	protein_coding	-	-
ENSMUSG00000026390	537.7494352	1950.303046	-1.858357237	0.00019917	0.002132899	Marco	1	120474538	120505024	-	1925	protein_coding	-	SRCR
ENSMUSG00000045625	6.579299225	27.71956416	-2.067062752	0.000200631	0.002142938	Pigz	16	31933851	31946046	+	2541	protein_coding	-	Glyco_transf_22
ENSMUSG00000036353	3.353236594	22.64326227	-2.795474194	0.000205448	0.002189353	P2ry12	3	59216272	59262871	-	2546	protein_coding	-	7tm_1
ENSMUSG00000027796	38.99671092	92.63686156	-1.242770864	0.000208847	0.002221493	Smad9	3	54755582	54801257	+	5368	protein_coding	-	MH2
ENSMUSG00000040345	59.51004483	155.5282698	-1.381953277	0.000209631	0.002228462	Arhgap9	10	127321964	127329943	+	3787	protein_coding	-	RhoGAP
ENSMUSG00000024253	37.23204254	88.65473703	-1.249366615	0.000212678	0.002256716	Dync2li1	17	84626496	84655558	+	1324	protein_coding	-	-
ENSMUSG00000046186	14.65447303	43.60706379	-1.574757987	0.000220817	0.00233454	Cd109	9	78615546	78716253	+	6900	protein_coding	-	A2M_comp
ENSMUSG00000029123	4.5679622	22.07247203	-2.279987323	0.000222384	0.002348252	Stk32b	5	37446825	37717171	-	3458	protein_coding	-	Pkinase
ENSMUSG00000041794	276.9099483	633.4070292	-1.192904132	0.000224921	0.002370728	Myrip	9	120301513	120474841	+	5537	protein_coding	-	-
ENSMUSG00000071266	16.9861098	45.67582554	-1.446634952	0.000229105	0.002410452	Zfp946	17	22424222	22456689	+	3504	protein_coding	-	KRAB
ENSMUSG00000056394	45.90979486	116.6389722	-1.337143129	0.000230022	0.002417174	Lig1	7	13277283	13311433	+	4268	protein_coding	-	DNA_ligase_A_M
ENSMUSG00000020474	43.92483933	104.4806073	-1.246819039	0.0002353	0.002468164	Polm	11	5827860	5838016	-	3658	protein_coding	-	-
ENSMUSG00000046807	7.668861234	33.03616903	-2.082657813	0.00023809	0.002490967	Lrrc75b	10	75550123	75560330	-	4603	protein_coding	-	-
ENSMUSG00000106139	1.585940188	15.94981463	-3.328303084	0.000245688	0.002557093	Gm30648	3	134199948	134213238	+	2095	lincRNA	-	-
ENSMUSG00000040557	28.73294151	65.62140038	-1.192215779	0.000246794	0.002565537	Mettl27	5	134932368	134942637	+	3347	protein_coding	-	-
ENSMUSG00000020143	53.81305376	163.9652685	-1.602750273	0.000247181	0.002566492	Dock2	11	34226815	34783892	-	11425	protein_coding	-	Ded_cyto
ENSMUSG00000042834	61.81928321	150.7886696	-1.279371253	0.000248187	0.002572334	Nrep	18	33437019	33464029	-	2513	protein_coding	-	-
ENSMUSG00000021066	33.20208405	68.70156912	-1.053031192	0.000249919	0.0025872	Atl1	12	69892614	69966417	+	9175	protein_coding	-	-
ENSMUSG00000025479	207.7238901	1087.346692	-2.387239805	0.000251942	0.002601954	Cyp2e1	7	140763739	140774987	+	2158	protein_coding	-	p450
ENSMUSG00000050350	9.815947625	36.73835235	-1.884447971	0.000253712	0.002618682	Gpr18	14	121911253	121915781	-	1498	protein_coding	-	7tm_1
ENSMUSG00000024168	386.0991669	836.0912277	-1.1159357	0.000260475	0.002678947	Tmem204	17	25057702	25081181	-	2022	protein_coding	-	-
ENSMUSG00000055200	73.49772591	175.8263193	-1.253056646	0.000261773	0.002690711	Sertad3	7	27473768	27477364	+	1329	protein_coding	-	-
ENSMUSG00000022178	80.04559485	167.8717056	-1.065134212	0.000266364	0.002729842	Ajuba	14	54567472	54577558	-	3646	protein_coding	-	LIM
ENSMUSG00000000682	47.38995604	195.9315367	-2.043818	0.000282244	0.002867254	Cd52	4	134082448	134095082	-	1187	protein_coding	-	-
ENSMUSG00000010751	37.01466195	77.28724588	-1.0683121	0.000290136	0.002937147	Tnfrsf22	7	143634806	143649661	-	4217	protein_coding	-	-
ENSMUSG00000027375	183.2277952	367.612458	-1.004078479	0.000294065	0.002968286	Mal	2	127633226	127656695	-	2778	protein_coding	-	-
ENSMUSG00000062098	326.5668084	725.8649556	-1.153590696	0.000296903	0.002989453	Btbd3	2	138256565	138589292	+	5776	protein_coding	-	-
ENSMUSG00000058290	12.52963115	39.90137921	-1.659404025	0.000302314	0.003033945	Espl1	15	102296266	102324357	+	8749	protein_coding	-	-
ENSMUSG00000026043	4483.938799	12249.22088	-1.449814706	0.000307111	0.003073227	Col3a1	1	45311538	45349706	+	9816	protein_coding	-	VWC
ENSMUSG00000000486	33.25324715	79.73226347	-1.258178275	0.000308766	0.00308593	Sept1	7	127214447	127233130	-	2763	protein_coding	-	GTP_CDC
ENSMUSG00000091994	22.58951222	70.57316369	-1.629658447	0.000308783	0.00308593	E130317F20Rik	10	79851381	79854971	-	3591	bidirectional_promoter_lncRNA	-	-
ENSMUSG00000074570	4.103341329	19.9277596	-2.247762332	0.000308912	0.00308593	Cass4	2	172393794	172433757	+	5340	protein_coding	-	-
ENSMUSG00000069814	12.33327915	33.10325414	-1.413778058	0.000312714	0.00311319	Ccdc92b	11	74619605	74641516	+	4002	protein_coding	-	-
ENSMUSG00000046491	21.8151169	56.55461851	-1.368326159	0.000314007	0.003122487	C1qtnf2	11	43474276	43491525	+	1308	protein_coding	-	Collagen
ENSMUSG00000026080	4.925430767	24.44845004	-2.292165171	0.000319544	0.00316669	Chst10	1	38863867	38898161	-	11964	protein_coding	-	-
ENSMUSG00000049241	8.615107264	48.83935519	-2.481629819	0.000321952	0.003185508	Hcar1	5	123876736	123880020	-	3285	protein_coding	-	7tm_1
ENSMUSG00000019066	256.6577477	662.5641002	-1.367752989	0.000323714	0.003200724	Rab3d	9	21907491	21918192	-	4196	protein_coding	-	Ras
ENSMUSG00000003070	28.81321215	75.21371035	-1.378440311	0.000325372	0.003215293	Efna2	10	80179482	80190010	+	2131	protein_coding	-	-
ENSMUSG00000074277	2.335975307	15.00881483	-2.66093116	0.000328426	0.003238755	Phldb3	7	24610763	24629297	+	3001	protein_coding	-	PH
ENSMUSG00000111761	35.93460909	83.45372106	-1.223045518	0.000328491	0.003238755	9230112J17Rik	9	60523967	60545882	-	2448	lincRNA	-	-
ENSMUSG00000033220	451.9290373	1057.973413	-1.226758935	0.000337829	0.00331954	Rac2	15	78559167	78572783	-	3103	protein_coding	-	Ras
ENSMUSG00000035455	2.358223466	15.22848695	-2.678774541	0.000341068	0.003341933	Fignl1	11	11787431	11808962	-	4839	protein_coding	-	-
ENSMUSG00000030427	32.9763671	82.73384507	-1.318378698	0.000343449	0.003363365	Lilra6	7	3908280	3915503	-	3050	protein_coding	-	-
ENSMUSG00000066319	19.79402068	47.02598747	-1.252050774	0.000348214	0.003400462	Rtp3	9	110984935	110990583	-	3057	protein_coding	-	-
ENSMUSG00000022439	35.12672091	92.98771276	-1.399068787	0.000352225	0.003433844	Parvg	15	84324026	84342978	+	3090	protein_coding	-	CH
ENSMUSG00000042428	40.94992317	115.7336102	-1.496969321	0.000354607	0.0034532	Mgat3	15	80173721	80215519	+	4665	protein_coding	-	-
ENSMUSG00000058620	10.92567967	37.81352603	-1.793968519	0.000365802	0.003536633	Adra2b	2	127363208	127367221	+	4014	protein_coding	-	7tm_1
ENSMUSG00000085566	32.31945617	69.91228061	-1.117839564	0.000365917	0.003536633	A730017L22Rik	2	130873059	130906396	-	6012	processed_transcript	-	-
ENSMUSG00000026185	8817.345784	18685.95403	-1.083495866	0.000367903	0.003548921	Igfbp5	1	72857932	72874884	-	6006	protein_coding	-	-
ENSMUSG00000033006	20.69903781	53.12810176	-1.364269952	0.000368207	0.003549885	Sox10	15	79154908	79165240	-	3051	protein_coding	-	HMG_box
ENSMUSG00000026972	55.93924714	135.1729349	-1.266386348	0.00036952	0.0035586	Arrdc1	2	24925352	24935252	-	2510	protein_coding	-	-
ENSMUSG00000027490	11.72010758	45.12421815	-1.95670028	0.000389587	0.003741495	E2f1	2	154559407	154569892	-	3154	protein_coding	-	E2F_TDP
ENSMUSG00000030798	44.55623654	119.8032752	-1.419645996	0.000396276	0.003784852	Cd37	7	45233632	45239115	-	3522	protein_coding	-	Tetraspannin
ENSMUSG00000037280	39.24789675	89.3464805	-1.180327388	0.000401716	0.003828403	Galnt6	15	100691813	100729376	-	3871	protein_coding	-	Glycos_transf_2
ENSMUSG00000022102	104.2641261	235.710107	-1.175487101	0.000404156	0.003847438	Dok2	14	70766036	70778495	+	2902	protein_coding	-	-
ENSMUSG00000052087	11.94727949	37.94556625	-1.652930919	0.000409572	0.00388836	Rgs14	13	55369732	55384687	+	4239	protein_coding	-	RGS
ENSMUSG00000032565	79.86223555	165.4362392	-1.048272278	0.000411583	0.003903198	Nudt16	9	105128903	105131824	-	2592	protein_coding	-	-
ENSMUSG00000023972	124.736076	257.4385438	-1.042607589	0.00041637	0.00393753	Ptk7	17	46564451	46629504	-	4255	protein_coding	-	Pkinase_Tyr
ENSMUSG00000010142	14.66613177	45.49920148	-1.625276643	0.000428337	0.004037874	Tnfrsf13b	11	61126755	61149372	+	2836	protein_coding	-	-
ENSMUSG00000041479	3.576105674	29.80196526	-3.035915391	0.000434436	0.004082215	Syt15	14	34219595	34230420	+	5164	protein_coding	-	C2
ENSMUSG00000069609	1.617804669	14.55915699	-3.182973426	0.000442759	0.004149108	Cd300ld4	11	115020728	115027012	-	852	protein_coding	-	V-set
ENSMUSG00000090164	1.80019995	20.2624264	-3.466416985	0.000447238	0.004186568	BC035044	6	128849090	128891126	-	1584	protein_coding	-	-
ENSMUSG00000048368	3.500644706	28.55111276	-3.036201332	0.000456739	0.004261231	Omd	13	49582462	49592822	+	2249	protein_coding	-	-
ENSMUSG00000041642	30.37177299	67.78998169	-1.154698622	0.00045932	0.00428125	Kif21b	1	136131389	136177998	+	12184	protein_coding	-	Kinesin
ENSMUSG00000000320	53.807362	109.0505639	-1.026047876	0.000462461	0.004303612	Alox12	11	70241457	70255353	-	4085	protein_coding	-	Lipoxygenase
ENSMUSG00000051652	8.413554455	27.65938282	-1.733177831	0.000466199	0.004328165	Lrrc3	10	77897575	77902536	-	4296	protein_coding	-	-
ENSMUSG00000062585	12.4923176	40.25786166	-1.697676777	0.000474267	0.004387667	Cnr2	4	135895394	135920207	+	3982	protein_coding	-	7tm_1
ENSMUSG00000041429	23.69986378	65.34555098	-1.467660684	0.000476804	0.004408791	Nthl1	17	24632682	24638838	+	1080	protein_coding	-	HhH-GPD
ENSMUSG00000043587	88.78622479	184.8451075	-1.054938267	0.000477477	0.004412672	Pxylp1	9	96823336	96892669	-	6148	protein_coding	-	Acid_phosphat_A
ENSMUSG00000047090	72.60221483	183.2555074	-1.330789981	0.000477973	0.004414906	Tmem198b	10	128800036	128804370	-	3363	protein_coding	-	-
ENSMUSG00000027339	283.9549092	600.9425555	-1.080186761	0.000478315	0.00441572	Rassf2	2	131989415	132030258	-	11993	protein_coding	-	RA
ENSMUSG00000042106	29.73659237	97.35377395	-1.703741972	0.00050338	0.00461567	Fam212a	9	107984223	107985879	-	1156	protein_coding	-	-
ENSMUSG00000032718	28.77638962	79.17792821	-1.450825213	0.000503669	0.00461567	Mansc1	6	134609207	134632488	-	2376	protein_coding	-	-
ENSMUSG00000020788	333.2007287	671.812757	-1.010208705	0.000503687	0.00461567	Atp2a3	11	72961169	72993044	+	5281	protein_coding	-	E1-E2_ATPase
ENSMUSG00000069515	12.41186281	59.91609606	-2.26233281	0.0005047	0.004622518	Lyz1	10	117287797	117292868	-	1263	protein_coding	-	-
ENSMUSG00000070644	7.517146641	30.83536706	-2.022134919	0.000515064	0.004702595	Etnk2	1	133363572	133380336	+	4566	protein_coding	-	Choline_kinase
ENSMUSG00000030498	14.6735985	39.08637334	-1.416250256	0.000517943	0.00471898	Gas2	7	51862015	51994975	+	4993	protein_coding	-	CH
ENSMUSG00000052142	9.603841103	34.53755038	-1.8306856	0.000525974	0.004782131	Rasal3	17	32390659	32403583	-	4897	protein_coding	-	-
ENSMUSG00000048402	23.35239902	65.14020018	-1.478717358	0.000530264	0.004816102	Gli2	1	118834132	119053619	-	6869	protein_coding	-	-
ENSMUSG00000038390	21.59131043	50.7494873	-1.220040287	0.000530762	0.004818116	Gpr162	6	124858444	124863983	-	3838	protein_coding	-	7tm_1
ENSMUSG00000021423	23.24198473	89.83491175	-1.942240314	0.000551091	0.004976695	Ly86	13	37345208	37419036	+	3632	protein_coding	-	-
ENSMUSG00000042672	0.826395919	11.45298939	-3.832308161	0.000554832	0.005002686	Dcst1	3	89350219	89365253	-	5241	protein_coding	-	DC_STAMP
ENSMUSG00000037014	7.891660698	32.22593328	-2.004131472	0.000561535	0.005049753	Sstr4	2	148395344	148396767	+	1424	protein_coding	-	7tm_1
ENSMUSG00000086233	1.018407522	14.43470617	-3.785771744	0.000572238	0.005138333	Gm11816	4	9283972	9287391	-	984	antisense	-	-
ENSMUSG00000022504	7.417357533	31.27938998	-2.07069357	0.000574529	0.005154556	Ciita	16	10480059	10528418	+	9535	protein_coding	-	NACHT
ENSMUSG00000038451	72.12197164	144.5714802	-1.005058725	0.000577915	0.005175215	Spsb2	6	124808661	124810619	+	1658	protein_coding	-	SPRY
ENSMUSG00000074417	8.619344129	35.07679826	-2.014187816	0.000614826	0.005455992	Gm14548	7	3884242	3898120	-	2128	protein_coding	-	ig
ENSMUSG00000022818	0.514496646	10.25677473	-4.264574554	0.000623204	0.005516275	Cyp2ab1	16	20308387	20323065	-	3070	protein_coding	-	p450
ENSMUSG00000046179	9.355563619	28.54011352	-1.592394452	0.000628791	0.005551611	E2f8	7	48866429	48881596	-	5443	protein_coding	-	E2F_TDP
ENSMUSG00000069855	0.246124243	7.888980339	-4.605401723	0.000640551	0.00565257	Slc47a2	11	61301631	61342860	-	2421	protein_coding	-	MatE
ENSMUSG00000032246	8.857932031	29.12863126	-1.703582921	0.000644576	0.005679452	Calml4	9	62858080	62875921	+	3642	protein_coding	-	-
ENSMUSG00000106157	0.246124243	8.233191032	-4.66613515	0.000648139	0.005705062	4930555A03Rik	3	151294126	151296641	+	1933	lincRNA	-	-
ENSMUSG00000040703	12.27604018	60.43138365	-2.287263989	0.000651097	0.005719529	Cyp2s1	7	25802475	25816913	-	4938	protein_coding	-	p450
ENSMUSG00000048583	60.28605264	189.3896102	-1.648388641	0.000657815	0.005765945	Igf2	7	142650766	142666816	-	5723	protein_coding	-	-
ENSMUSG00000050052	47.802646	100.4874799	-1.063015465	0.000668034	0.005841776	Tdrp	8	13952008	13975032	-	4695	protein_coding	-	-
ENSMUSG00000022945	10.30281301	32.86713071	-1.652343598	0.000684481	0.005961629	Chaf1b	16	93883901	93906115	+	5001	protein_coding	-	WD40
ENSMUSG00000042604	10.65816954	35.00238702	-1.720033054	0.000694015	0.006032591	Kcna4	2	107290639	107298502	+	4833	protein_coding	-	Ion_trans
ENSMUSG00000098176	18.14452832	43.99858619	-1.272664869	0.000704642	0.006118849	Ccdc166	15	75979872	75982455	-	2584	protein_coding	-	-
ENSMUSG00000048251	6.192222947	36.33932831	-2.53794864	0.000715369	0.006192039	Rit1	12	107910403	108003602	-	8111	protein_coding	-	zf-C2H2
ENSMUSG00000031264	31.04013747	77.27333959	-1.310143372	0.000720391	0.006219213	Btk	X	134542336	134583570	-	3149	protein_coding	-	Pkinase_Tyr
ENSMUSG00000095930	37.62029896	76.32297142	-1.014302257	0.000722159	0.006230542	Nim1k	13	119710094	119755882	-	8466	protein_coding	-	Pkinase
ENSMUSG00000048924	12.54538567	33.71845271	-1.41372861	0.000728208	0.006273405	Ccdc125	13	100669717	100697240	+	2469	protein_coding	-	-
ENSMUSG00000030351	29.63996165	81.04347283	-1.440507218	0.000755731	0.006468877	Tspan11	6	127887589	127953977	+	5326	protein_coding	-	Tetraspannin
ENSMUSG00000008845	472.7496158	1102.093923	-1.220171076	0.000756441	0.006471772	Cd163	6	124304656	124330527	+	5461	protein_coding	-	SRCR
ENSMUSG00000004612	1.779028411	14.85341586	-3.018956026	0.000761118	0.006508587	Nkg7	7	43437073	43438249	+	914	protein_coding	-	-
ENSMUSG00000030402	0	7.980022071	-5.347814684	0.000762985	0.006521348	Ppm1n	7	19276805	19280064	-	2234	protein_coding	-	PP2C
ENSMUSG00000048498	2.325389538	18.52891835	-2.968492581	0.000764232	0.006525597	Cd300e	11	115051917	115062177	-	2088	protein_coding	-	V-set
ENSMUSG00000035967	61.75230512	136.0451474	-1.141094456	0.000783544	0.006670855	Ints6l	X	56454857	56507843	+	7173	protein_coding	-	-
ENSMUSG00000029049	9.093470506	28.96368474	-1.65444672	0.000807461	0.006824397	Morn1	4	155086577	155145505	+	4320	protein_coding	-	MORN
ENSMUSG00000031842	35.84062077	90.44755796	-1.327150563	0.000807904	0.00682483	Pde4c	8	70723720	70751186	+	5592	protein_coding	-	-
ENSMUSG00000069171	29.86814607	70.34539938	-1.230779451	0.000809032	0.006831041	Nr2f1	13	78188973	78199757	-	5093	protein_coding	-	Hormone_recep
ENSMUSG00000019359	0.257786633	7.890344274	-4.605797601	0.000817962	0.006886394	Gdpd2	X	100729873	100738895	+	4609	protein_coding	-	-
ENSMUSG00000016758	56.86010127	126.3532684	-1.155068898	0.0008206	0.006898588	Bik	15	83526862	83544634	+	1591	protein_coding	-	-
novel.413	59.45826222	171.8457946	-1.526946873	0.000824258	0.006919312	-	CHR_MG190_MG3751_PATCH	70762753	70766804	-	1143	-	PF03227:Gamma interferon inducible lysosomal thiol reductase (GILT)	-
ENSMUSG00000089942	7.407848384	24.02215095	-1.693987082	0.00085642	0.007144496	Pira2	7	3836812	3845051	-	3462	protein_coding	-	ig
ENSMUSG00000037166	90.2542464	196.8468009	-1.119880967	0.000877059	0.007302671	Ppp1r14a	7	29289308	29293801	+	1367	protein_coding	-	-
ENSMUSG00000053044	0.246124243	10.58862225	-5.02811716	0.000882087	0.007337516	Cd8b1	6	71322788	71337494	+	1483	protein_coding	-	V-set
ENSMUSG00000040181	965.3951895	2138.956936	-1.147354688	0.000891387	0.007404253	Fmo1	1	162829561	162866610	-	6304	protein_coding	-	FMO-like
ENSMUSG00000000552	381.0885267	799.6077154	-1.068745973	0.000911179	0.007538501	Zfp385a	15	103313895	103340093	-	2515	protein_coding	-	-
ENSMUSG00000112734	10.71023611	39.51080204	-1.889181428	0.000916698	0.007571136	Gm47644	10	53337753	53345085	-	2708	sense_intronic	-	-
ENSMUSG00000034438	2.795282693	16.33979758	-2.50699817	0.000927324	0.007629926	Gbp8	5	105014150	105139540	-	3443	protein_coding	-	-
ENSMUSG00000029168	32.50931817	68.37440762	-1.077850163	0.000929352	0.007641481	Dpysl5	5	30711564	30799375	+	7376	protein_coding	-	Amidohydro_1
ENSMUSG00000047497	47.77276161	97.5509448	-1.024757046	0.000944155	0.00773549	Adamts12	15	11064790	11349231	+	10921	protein_coding	-	TSP_1
ENSMUSG00000048163	69.11752825	167.1883853	-1.273682369	0.000954973	0.007794763	Selplg	5	113818536	113832644	-	4272	protein_coding	-	-
ENSMUSG00000074867	0.502834256	9.301457276	-4.130479505	0.000972522	0.007912031	Zfp808	13	62129886	62236144	+	4724	protein_coding	-	-
ENSMUSG00000010307	156.2137481	353.2658407	-1.176820358	0.000985548	0.008003038	Tmem86a	7	47050601	47054777	+	1887	protein_coding	-	YhhN
ENSMUSG00000057137	116.4836372	254.6746214	-1.131711235	0.001011425	0.008190237	Tmem140	6	34863146	34874946	+	5853	protein_coding	-	-
ENSMUSG00000037202	4.679306524	20.078979	-2.080901446	0.00101855	0.008236435	Prf1	10	61297833	61304680	+	2584	protein_coding	-	C2
ENSMUSG00000041633	53.61480414	109.3744948	-1.031444093	0.00102693	0.008277274	Kctd12b	X	153685154	153696391	-	4906	protein_coding	-	K_tetra
ENSMUSG00000085603	1.532904168	14.75359997	-3.234379735	0.001042242	0.008361962	Gm11346	13	24596347	24604925	-	4098	transcribed_processed_pseudogene	-	-
ENSMUSG00000033849	4.665601711	29.4099364	-2.674421731	0.001046098	0.008385166	B3galt2	1	143640664	143654614	+	9288	protein_coding	-	Galactosyl_T
ENSMUSG00000027579	3.80195821	18.48655592	-2.296567213	0.001055648	0.008434522	Srms	2	181205562	181213185	-	2562	protein_coding	-	Pkinase_Tyr
ENSMUSG00000072915	26.90309629	79.11869577	-1.552446525	0.001067675	0.008522793	Gm12258	11	58847158	58861956	+	4429	protein_coding	-	KRAB
ENSMUSG00000004707	19.48864889	85.6126634	-2.126398003	0.001081062	0.008617796	Ly9	1	171588624	171607410	-	3307	protein_coding	-	-
ENSMUSG00000030606	3.46368473	19.36046695	-2.483729611	0.001090874	0.008680107	Hapln3	7	79115102	79131018	-	3513	protein_coding	-	Xlink
ENSMUSG00000048174	16.35699776	38.02296863	-1.225068087	0.001101391	0.008739813	Tmem81	1	132506230	132508639	+	2018	protein_coding	-	-
ENSMUSG00000056133	0.256710013	8.719759216	-4.752083368	0.001103064	0.008743796	Gm9992	17	7363712	7385305	-	1593	protein_coding	-	-
ENSMUSG00000028943	42.57794415	99.59165812	-1.216308631	0.00110801	0.008760376	Espn	4	152120331	152152371	-	8272	protein_coding	-	-
ENSMUSG00000038543	14.79132928	39.14178091	-1.400405704	0.00112157	0.008851499	BC028528	3	95883954	95892005	-	1402	protein_coding	-	-
ENSMUSG00000025215	2.71149637	13.30753477	-2.312703299	0.001127675	0.008887587	Tlx1	19	45150680	45156943	+	2139	protein_coding	-	Homeobox
ENSMUSG00000030666	0.514496646	9.323364334	-4.127624781	0.001149102	0.009027845	Calcb	7	114718643	114723365	+	1264	protein_coding	-	-
ENSMUSG00000026259	7.028058399	22.34482384	-1.681412074	0.00115035	0.009029654	Ngef	1	87476834	87573870	-	3905	protein_coding	-	RhoGEF
ENSMUSG00000026220	2.676509201	16.64096388	-2.645518594	0.001150523	0.009029654	Slc16a14	1	84905898	84935134	-	3352	protein_coding	-	MFS_1
ENSMUSG00000047394	4.450227771	21.66808366	-2.27514844	0.001156112	0.00906246	Odf3b	15	89377449	89379282	-	1768	protein_coding	-	-
ENSMUSG00000046607	6.576176538	21.87061883	-1.727268841	0.001159696	0.009086458	Hrk	5	118164648	118189478	+	5677	protein_coding	-	-
ENSMUSG00000004360	2.013490265	14.53733769	-2.807091359	0.001170303	0.0091572	9330159F19Rik	10	29211606	29230779	+	5767	protein_coding	-	-
ENSMUSG00000018008	310.3881311	648.8232748	-1.062441581	0.001173387	0.009177207	Cyth4	15	78597047	78622019	+	7552	protein_coding	-	Sec7
ENSMUSG00000022679	12.2993686	32.82749615	-1.408114642	0.001198012	0.009344604	Mpv17l	16	13903161	13949619	+	3760	protein_coding	-	-
ENSMUSG00000038486	42.16582707	111.8933331	-1.401466832	0.001218472	0.009478696	Sv2a	3	96181151	96195521	+	4636	protein_coding	-	Sugar_tr
ENSMUSG00000097974	5.496193293	18.38460637	-1.727183012	0.001228534	0.009531407	Gm10605	7	99625936	99631711	+	3569	lincRNA	-	-
ENSMUSG00000030147	0.80307114	11.91355871	-3.901482225	0.001232486	0.009557361	Clec4b1	6	123049962	123071555	+	784	protein_coding	-	Lectin_C
ENSMUSG00000037379	19.3368913	107.8096703	-2.471494874	0.001237581	0.009575981	Spon2	5	33198184	33218455	-	2947	protein_coding	-	-
ENSMUSG00000038070	21.40116997	52.7806604	-1.313634774	0.001241788	0.0096	Cntln	4	84884309	85131921	+	7102	protein_coding	-	-
ENSMUSG00000035713	26.80105592	62.86626315	-1.24300536	0.001258125	0.009709046	Usp35	7	97309380	97332020	-	5288	protein_coding	-	UCH
ENSMUSG00000110170	0.492248487	9.833885479	-4.21918938	0.001260852	0.009721726	St6galnac2	11	116677483	116681290	-	1683	protein_coding	-	Glyco_transf_29
ENSMUSG00000053040	30.60301413	66.04565357	-1.122611036	0.001263965	0.009728222	Aph1c	9	66814994	66834726	-	5205	protein_coding	-	-
ENSMUSG00000074671	22.28909855	58.5097495	-1.380842783	0.001300716	0.009965562	Tspyl3	2	153222370	153225441	-	3072	protein_coding	-	-
ENSMUSG00000074088	28.6212152	135.0118206	-2.245294475	0.001301101	0.009965562	Snrnp40	4	130360132	130390026	+	3987	protein_coding	-	WD40
ENSMUSG00000030187	12.17847757	40.34072344	-1.714978193	0.001316747	0.010067672	Klra2	6	131219223	131247362	-	1898	protein_coding	-	Lectin_C
ENSMUSG00000034285	20.72569048	58.66787634	-1.485922145	0.001326863	0.010127227	Nipsnap1	11	4873951	4894200	+	2649	protein_coding	-	-
ENSMUSG00000005986	10.91387255	30.85727412	-1.485264359	0.001340991	0.010218858	Ankrd13d	19	4270180	4283137	-	2460	protein_coding	-	-
ENSMUSG00000096549	2.184260715	13.33557953	-2.633623287	0.001346893	0.01025312	Prickle4	17	47688517	47694736	-	1962	protein_coding	-	LIM
ENSMUSG00000042942	18.46077163	44.73491716	-1.283269841	0.001355212	0.01028944	Greb1l	18	10325177	10562934	+	10927	protein_coding	-	-
ENSMUSG00000046006	4.027987535	16.45411031	-2.041335595	0.001359927	0.010302766	Gapt	13	110352616	110357199	-	2081	protein_coding	-	-
ENSMUSG00000022756	24.55323753	55.51107495	-1.168253878	0.001364569	0.010330382	Slc7a4	16	17572018	17576998	-	3304	protein_coding	-	-
ENSMUSG00000034648	2.64572134	13.70510712	-2.364987635	0.00137296	0.010382807	Lrrn1	6	107529768	107570214	+	3700	protein_coding	-	I-set
ENSMUSG00000001128	374.4427913	769.6782278	-1.039166134	0.001382019	0.010433794	Cfp	X	20925454	20931555	-	1736	protein_coding	-	TSP_1
ENSMUSG00000001588	9.733237922	28.37584897	-1.535271375	0.001391856	0.010489856	Acap1	11	69881567	69895539	-	4878	protein_coding	-	PH
ENSMUSG00000025255	12.52539793	31.96040114	-1.337520122	0.001413596	0.010626092	Zfhx4	3	5218526	5415857	+	15737	protein_coding	-	Homeobox
ENSMUSG00000018774	146.0900852	342.629819	-1.227220883	0.001417261	0.010644446	Cd68	11	69664213	69666153	-	1257	protein_coding	-	-
ENSMUSG00000046999	3.353236594	21.31637133	-2.702534618	0.001449712	0.010836589	1110032F04Rik	3	68869586	68872163	+	2578	protein_coding	-	-
ENSMUSG00000038147	17.70879212	54.59411587	-1.611133487	0.001450317	0.010836589	Cd84	1	171839697	171890718	+	6272	protein_coding	-	-
ENSMUSG00000044629	37.71800445	80.19896684	-1.078126461	0.001470904	0.010952791	Cnrip1	11	17051586	17079371	+	4003	protein_coding	-	-
ENSMUSG00000036596	5.005021427	18.43933197	-1.871980336	0.001483546	0.011028047	Cpz	5	35502218	35525698	-	2245	protein_coding	-	Fz
ENSMUSG00000027318	13.27327981	33.79508536	-1.333041851	0.001494231	0.011078644	Adam33	2	131050591	131063814	-	5394	protein_coding	-	-
ENSMUSG00000028871	57.64188084	157.0798772	-1.442210509	0.001501195	0.011116511	Rspo1	4	124986430	125009099	+	1938	protein_coding	-	-
ENSMUSG00000087371	1.006745133	10.12882632	-3.275179199	0.00150637	0.011150087	Gm15541	7	27502718	27508122	-	2713	antisense	-	-
ENSMUSG00000019775	5.165206107	21.89943332	-2.102976573	0.001558912	0.011470695	Rgs17	10	5825663	5922400	-	8298	protein_coding	-	RGS
ENSMUSG00000050232	0.257786633	7.967658898	-4.61861	0.001566592	0.011517465	Cxcr3	X	101731535	101734269	-	1731	protein_coding	-	7tm_1
ENSMUSG00000058818	225.1608575	507.7059264	-1.171188133	0.001596093	0.01170468	Pirb	7	3711409	3720391	-	4471	protein_coding	-	ig
ENSMUSG00000045667	209.1012628	560.7802478	-1.421685441	0.001605	0.011765041	Smtnl2	11	72389164	72411713	-	3815	protein_coding	-	CH
ENSMUSG00000054931	5.382692086	28.58529157	-2.390141564	0.001616538	0.011837672	Zkscan4	13	21478907	21485507	+	2400	protein_coding	-	SCAN
ENSMUSG00000074738	20.02209057	67.61907297	-1.745501515	0.001619338	0.011845192	Fndc10	4	155694342	155696481	+	2140	protein_coding	-	-
ENSMUSG00000097164	54.16126144	114.8805056	-1.077980982	0.001636035	0.011952262	Cep83os	10	94671025	94688576	-	6566	bidirectional_promoter_lncRNA	-	-
ENSMUSG00000030789	5.220357809	19.97702945	-1.919911823	0.001674312	0.012170586	Itgax	7	128129547	128150657	+	4803	protein_coding	-	VWA
ENSMUSG00000049929	4.438495766	21.86379916	-2.328368692	0.001687558	0.012256628	Lpar4	X	106920625	106933900	+	4238	protein_coding	-	7tm_1
novel.319	32.44978302	83.31640061	-1.356568026	0.001691674	0.012276275	-	5	107084160	107088473	-	2387	-	-	-
ENSMUSG00000028036	63.45098777	127.5531561	-1.008456472	0.001695849	0.012301441	Ptgfr	3	151796502	151837630	-	6778	protein_coding	-	7tm_1
ENSMUSG00000038618	5.775151465	21.22728774	-1.866191958	0.001701375	0.012336383	Rassf7	7	141215860	141218658	+	2154	protein_coding	-	RA
ENSMUSG00000032243	24.23900822	51.34482105	-1.076227466	0.001724141	0.012475468	Itga11	9	62677826	62783982	+	5131	protein_coding	-	VWA
ENSMUSG00000001166	9.856244635	26.88332954	-1.427505113	0.001726224	0.012485347	Oas1c	5	120800194	120812514	-	2405	protein_coding	-	-
ENSMUSG00000040797	18.07763911	48.10516154	-1.396903116	0.001740596	0.012549778	Iqsec3	6	121372933	121473678	-	13577	protein_coding	-	Sec7
ENSMUSG00000038425	23.97088773	56.874964	-1.248777322	0.001821725	0.013019159	Poli	18	70508680	70530620	-	3863	protein_coding	-	IMS
ENSMUSG00000034930	35.72073131	76.17652579	-1.084691165	0.001832407	0.013079385	Rtkn	6	83135463	83152579	+	4269	protein_coding	-	-
ENSMUSG00000035878	22.72522953	48.02930227	-1.078636578	0.001848418	0.013177454	Hykk	9	54917283	54949924	+	8936	protein_coding	-	APH
ENSMUSG00000095253	64.08705179	135.2204221	-1.075350119	0.001851385	0.013193205	Zfp799	17	32815449	32830261	-	6382	protein_coding	-	KRAB
ENSMUSG00000031595	40.16966812	82.07678687	-1.022432013	0.001852494	0.013195702	Pdgfrl	8	40926212	40990785	+	3126	protein_coding	-	-
ENSMUSG00000056418	14.86001265	41.80451247	-1.48966871	0.001853436	0.013197012	BC043934	9	96435783	96438138	-	2356	lincRNA	-	-
ENSMUSG00000038179	0.761697509	11.34072257	-3.846616733	0.001915031	0.013568962	Slamf7	1	171632403	171653035	-	4577	protein_coding	-	-
ENSMUSG00000032258	16.91617116	41.42953281	-1.29856431	0.001927267	0.013633458	Lca5	9	83390293	83441127	-	6306	protein_coding	-	-
ENSMUSG00000020785	33.99226416	70.27208514	-1.039595448	0.001972154	0.013911398	Camkk1	11	73019008	73042073	+	3728	protein_coding	-	Pkinase
ENSMUSG00000020607	15.13814061	45.58137763	-1.574805958	0.001991808	0.014010285	Fam84a	12	14146830	14152054	-	4308	protein_coding	-	-
ENSMUSG00000069607	0.514496646	9.185780615	-4.102090572	0.002005877	0.014097847	Cd300ld3	11	115042131	115048409	-	852	protein_coding	-	V-set
ENSMUSG00000019214	21.58058179	45.86267911	-1.082681597	0.002034609	0.014270963	Chtf18	17	25718926	25727419	-	4584	protein_coding	-	AAA
ENSMUSG00000054545	0.503910876	8.42481838	-3.987005796	0.002070757	0.014477034	Ugt1a6a	1	88134809	88218997	+	4312	protein_coding	-	UDPGT
ENSMUSG00000058454	69.43559049	141.8349243	-1.026819607	0.002071475	0.014477034	Dhcr7	7	143823145	143848410	+	5817	protein_coding	-	-
ENSMUSG00000085408	22.46737328	45.19752872	-1.014543333	0.002079734	0.014518816	C530005A16Rik	4	116589733	116597630	-	2436	processed_transcript	-	-
ENSMUSG00000032028	4.224236004	23.34813864	-2.502194725	0.00210298	0.014656009	Nxpe2	9	48318006	48353454	-	4102	protein_coding	-	-
ENSMUSG00000040229	0.556946896	9.865340084	-4.21154122	0.002116204	0.014711615	Gpr34	X	13632089	13640858	+	2090	protein_coding	-	7tm_1
ENSMUSG00000016552	9.492353905	31.29593638	-1.734309076	0.002116378	0.014711615	Foxred2	15	77940522	77956722	-	5939	protein_coding	-	-
ENSMUSG00000059395	4.877777848	20.28092362	-2.032869731	0.002150318	0.014908303	Nkapl	13	21467047	21468509	-	1463	protein_coding	-	-
ENSMUSG00000000142	83.11994281	170.5048566	-1.031497911	0.002151358	0.014909572	Axin2	11	108920349	108950783	+	5506	protein_coding	-	DIX
ENSMUSG00000056413	65.66639295	141.5474887	-1.10458434	0.002153355	0.014917469	Adap1	5	139271876	139325622	-	3292	protein_coding	-	PH
ENSMUSG00000074461	9.322660076	23.77988981	-1.352560481	0.002159044	0.014939038	Gm10699	8	14090461	14092590	+	2130	TEC	-	-
ENSMUSG00000036875	7.282615172	22.57890137	-1.643500072	0.0021698	0.014988056	Dna2	10	62947026	62974185	+	5878	protein_coding	-	-
ENSMUSG00000025464	56.49938999	123.400953	-1.120146712	0.002245224	0.015406696	Paox	7	140115799	140137224	+	4907	protein_coding	-	Amino_oxidase
ENSMUSG00000055733	9.564408224	28.3807105	-1.588568816	0.002273082	0.0155427	Nap1l3	X	122394565	122397401	-	2837	protein_coding	-	-
ENSMUSG00000024388	2.026229275	12.54248073	-2.587911789	0.002291036	0.015653166	Myo7b	18	31959234	32036961	-	6621	protein_coding	-	Myosin_head
ENSMUSG00000020911	111.8080174	349.695332	-1.643068975	0.002301246	0.015704423	Krt19	11	100140810	100148665	-	1855	protein_coding	-	-
ENSMUSG00000053552	10.40576601	26.38176173	-1.346456512	0.002326209	0.015862341	Ebf4	2	130295169	130370481	+	3236	protein_coding	-	TIG
ENSMUSG00000029861	9.426648491	26.41799011	-1.477041258	0.00236738	0.016073801	Fam131b	6	42315312	42324643	-	4104	protein_coding	-	-
ENSMUSG00000024598	42.49373828	85.91469084	-1.016747913	0.002372118	0.016099689	Fbn2	18	58008623	58209926	-	10480	protein_coding	-	EGF_CA
ENSMUSG00000028807	35.15814941	81.41854391	-1.202341367	0.002385083	0.016156174	Zbtb8a	4	129353628	129378116	-	2321	protein_coding	-	BTB
ENSMUSG00000021136	245.0254268	683.181241	-1.478028356	0.002414058	0.016314347	Smoc1	12	81026808	81186414	+	3496	protein_coding	-	-
ENSMUSG00000035000	47.52896561	98.71792993	-1.052056714	0.002425136	0.016382846	Dpp4	2	62330073	62412231	-	6319	protein_coding	-	-
ENSMUSG00000031144	21.62827405	48.22569973	-1.153432828	0.002439558	0.016441977	Syp	X	7638471	7653256	+	5211	protein_coding	-	-
ENSMUSG00000037337	9.537926843	32.32711311	-1.77157852	0.002443604	0.016456558	Map4k1	7	28982050	29003279	+	3077	protein_coding	-	Pkinase
ENSMUSG00000112828	0.503910876	7.785666852	-3.874329624	0.0024758	0.016641948	Gm48495	10	79793781	79794656	-	661	antisense	-	-
ENSMUSG00000025017	189.7707537	454.0861317	-1.257391128	0.002510325	0.01682769	Pik3ap1	19	41274218	41385070	-	2615	protein_coding	-	-
ENSMUSG00000001348	191.3924947	528.7961058	-1.464461221	0.002528165	0.016914699	Acp5	9	22126727	22135711	-	2030	protein_coding	-	Metallophos
ENSMUSG00000039031	65.10357076	143.7200028	-1.146106978	0.00255691	0.017074192	Arhgap18	10	26753421	26918648	+	6602	protein_coding	-	RhoGAP
novel.279	2.519554382	17.48469648	-2.757174702	0.002592577	0.017279216	-	4	32159031	32160997	-	1067	-	-	-
novel.267	65.08085511	158.3041183	-1.284517283	0.002594238	0.017283663	-	4	129382701	129399086	+	5340	-	-	-
ENSMUSG00000021880	0.770130038	10.65093725	-3.752002558	0.002602978	0.017328622	Rnase6	14	51123908	51132187	+	2667	protein_coding	-	-
ENSMUSG00000025427	5.987295545	19.77381232	-1.742987341	0.002640129	0.017495628	Rnf165	18	77456110	77565147	-	10134	protein_coding	-	-
ENSMUSG00000026255	23.8519695	52.77502915	-1.143864205	0.002642215	0.017502791	Efhd1	1	87264363	87310839	+	2125	protein_coding	-	-
ENSMUSG00000041202	0.772283279	23.85497935	-4.924151573	0.002689595	0.017782804	Pla2g2d	4	138775735	138782046	+	2243	protein_coding	-	-
ENSMUSG00000041688	68.26081444	136.7806209	-1.008399097	0.002702698	0.017842899	Amot	X	145446425	145505181	-	8402	protein_coding	-	-
ENSMUSG00000033491	6.521056893	35.60590804	-2.426721027	0.002723592	0.01796662	Prss35	9	86743649	86758443	+	3444	protein_coding	-	Trypsin
ENSMUSG00000004709	1.50007024	14.12595047	-3.183447174	0.002728403	0.017991538	Cd244	1	171559193	171609746	+	4876	protein_coding	-	-
ENSMUSG00000026621	0	7.256648487	-5.207840387	0.00277544	1	Marc1	1	184786767	184811313	-	2246	protein_coding	-	MOSC_N
ENSMUSG00000034957	321.5864352	660.4465403	-1.037247125	0.002878695	0.018830654	Cebpa	7	35119293	35121928	+	2636	protein_coding	-	-
ENSMUSG00000027331	10.14055021	28.85627944	-1.512035724	0.002911821	0.018992317	Knstrn	2	118814003	118853957	+	5158	protein_coding	-	-
ENSMUSG00000001225	2.055940516	12.03332352	-2.519593186	0.002969044	0.019314879	Slc26a3	12	31390871	31473917	+	6369	protein_coding	-	Sulfate_transp
ENSMUSG00000074491	1.070366922	9.251505452	-3.121039272	0.003017201	0.019576931	Clec4g	8	3707064	3720651	-	2462	protein_coding	-	-
ENSMUSG00000037922	4.333569961	25.21145818	-2.516931434	0.003040087	0.019710728	Bank1	3	136053363	136326066	-	7486	protein_coding	-	-
ENSMUSG00000081219	32.76943848	71.81319246	-1.13543456	0.003066403	0.019844385	Bambi-ps1	2	122466935	122467526	-	592	processed_pseudogene	-	-
ENSMUSG00000051596	2.550235069	18.9244448	-2.860824106	0.003075276	0.019894407	Otop1	5	38275972	38304217	+	3442	protein_coding	-	-
ENSMUSG00000009633	285.4878074	603.6138527	-1.079245788	0.003106547	0.020059415	G0s2	1	193272161	193273217	-	871	protein_coding	-	-
ENSMUSG00000070527	5.43680837	19.53223314	-1.861381195	0.003133394	0.020210277	Mkrn3	7	62417593	62420139	-	2547	protein_coding	-	zf-C3HC4
novel.90	79.2070418	200.694448	-1.339719667	0.003151827	0.020299071	-	13	119661604	119669982	+	3075	-	-	-
ENSMUSG00000043372	22.41759553	55.62947948	-1.29933234	0.003161078	0.020343596	Hexim2	11	103132429	103139876	+	2373	protein_coding	-	-
ENSMUSG00000037548	5.334931993	23.41718189	-2.107273849	0.003207437	0.020611458	H2-DMb2	17	34143307	34151553	+	1710	protein_coding	-	C1-set
ENSMUSG00000034947	156.4235359	332.2041852	-1.083865213	0.003214648	0.020642549	Tmem106a	11	101582242	101591788	+	3138	protein_coding	-	-
ENSMUSG00000078780	5.609764116	29.81773461	-2.390405697	0.003221421	0.020677454	Gm5150	3	15946870	16006437	-	1213	protein_coding	-	V-set
ENSMUSG00000093553	7.755775745	25.21086396	-1.727116027	0.003232751	0.020728199	Gm20633	3	96243550	96246380	-	2831	antisense	-	Histone
ENSMUSG00000045318	6.737330665	22.82943388	-1.773296165	0.003255586	0.020825744	Adra2c	5	35278319	35281763	+	3445	protein_coding	-	7tm_1
ENSMUSG00000095788	1.523395019	11.6938866	-2.899983299	0.003294354	0.021014791	Sirpb1a	3	15371653	15426520	-	2291	protein_coding	-	V-set
novel.364	14.1312938	33.45982801	-1.259788807	0.003339748	0.021211054	-	8	75213094	75213897	+	804	-	-	-
ENSMUSG00000026062	37.63027437	79.39623639	-1.075756362	0.003346233	0.02123674	Slc9a2	1	40680574	40769273	+	6984	protein_coding	-	Na_H_Exchanger
ENSMUSG00000041538	0.257786633	6.03238906	-4.219758919	0.003378905	1	H2-Ob	17	34238903	34245907	+	3153	protein_coding	-	C1-set
ENSMUSG00000024027	0.502834256	7.814393586	-3.879804862	0.003397306	0.021474724	Glp1r	17	30901867	30936510	+	1480	protein_coding	-	7tm_2
ENSMUSG00000071724	6.97175496	22.61240188	-1.676748707	0.00342329	0.021599746	Smpd5	15	76294348	76296896	+	2149	protein_coding	-	-
ENSMUSG00000036882	8.957762342	31.24725707	-1.812104967	0.003520707	0.022086281	Arhgap33	7	30522226	30535060	-	5336	protein_coding	-	RhoGAP
ENSMUSG00000021636	10.96798519	26.51584785	-1.259398752	0.003529046	0.022122647	Marveld2	13	100595957	100616971	-	3382	protein_coding	-	-
ENSMUSG00000091119	3.847707937	20.94275193	-2.425952383	0.003545909	0.02218041	Ccdc152	15	3280070	3303526	-	1358	protein_coding	-	-
ENSMUSG00000027840	12.85746538	49.72913431	-1.948086736	0.003568768	0.022299357	Wnt2b	3	104945272	104961921	-	4201	protein_coding	-	wnt
ENSMUSG00000040759	0.760620889	8.02860996	-3.350805261	0.003572619	0.022315403	Cmtm5	14	54936261	54939274	+	1210	protein_coding	-	-
ENSMUSG00000027513	200.461434	1575.664112	-2.974074657	0.003580107	0.022347357	Pck1	2	173153048	173159273	+	3429	protein_coding	-	-
ENSMUSG00000025461	0.515573266	8.105924584	-3.92520466	0.003615709	0.022511831	Cd163l1	7	140218267	140231145	+	3851	protein_coding	-	SRCR
ENSMUSG00000020838	32.03906044	112.8033957	-1.812835919	0.003646699	0.022664237	Slc6a4	11	76998603	77032340	+	4531	protein_coding	-	SNF
ENSMUSG00000003484	3.608939602	18.3517915	-2.328548247	0.003680505	0.022801052	Cyp4f18	8	71988482	72009626	-	1855	protein_coding	-	p450
ENSMUSG00000061100	10.65195987	45.37193869	-2.083878667	0.003759577	0.023200055	Retnla	16	48842552	48844461	+	598	protein_coding	-	-
novel.452	16.20854509	37.56572139	-1.200701237	0.003794801	0.023367704	-	CHR_MG3999_PATCH	191996822	192044925	-	2502	-	PF02176:TRAF-type zinc finger|PF00097:Zinc finger, C3HC4 type (RING finger)	zf-C3HC4
ENSMUSG00000054074	34.14426272	74.34124735	-1.113377927	0.00380203	0.023403939	Skida1	2	18040676	18049051	-	4927	protein_coding	-	-
ENSMUSG00000039217	4.275258014	20.72981174	-2.244099718	0.003816039	0.023456981	Il18	9	50554827	50581840	+	1031	protein_coding	-	-
ENSMUSG00000028751	3.547471053	19.22015902	-2.407556013	0.003856239	0.023636925	Pla2g2e	4	138877942	138882817	+	917	protein_coding	-	-
ENSMUSG00000033715	4.73873265	22.16769333	-2.255223569	0.003857537	0.023636925	Akr1c14	13	4049011	4090688	+	3239	protein_coding	-	Aldo_ket_red
ENSMUSG00000097365	0	5.125659495	-4.706351974	0.003865738	1	C030034L19Rik	3	9403064	9437233	+	5786	lincRNA	-	-
ENSMUSG00000025407	23.19411568	46.9938509	-1.006250608	0.003933948	0.024045858	Gli1	10	127329882	127341974	-	4995	protein_coding	-	-
ENSMUSG00000043448	6.696964039	24.83920272	-1.916885767	0.00395921	0.024166316	Gjc2	11	59175568	59183213	-	2250	protein_coding	-	Connexin
ENSMUSG00000028040	1.638976208	9.539626611	-2.571591333	0.003989746	0.024335634	Efna4	3	89333390	89338028	-	1599	protein_coding	-	-
ENSMUSG00000038578	41.25728938	106.0633951	-1.354614327	0.004024872	0.024532686	Susd1	4	59314683	59438633	-	4766	protein_coding	-	EGF_CA
ENSMUSG00000042793	77.77370386	156.2407319	-1.002233633	0.004126366	0.025054786	Lgr6	1	134983301	135105276	-	6851	protein_coding	-	-
ENSMUSG00000045165	29.31609497	73.6362869	-1.34312272	0.004150752	0.025176506	AI467606	7	127091359	127093986	+	1932	protein_coding	-	-
ENSMUSG00000042797	20.73301798	42.9282777	-1.052967626	0.004163585	0.025235017	Aqp11	7	97724006	97738289	-	9418	protein_coding	-	-
ENSMUSG00000097908	12.53264666	31.06262491	-1.299999134	0.004187759	0.025339148	4933404O12Rik	5	136919146	136937112	+	4748	lincRNA	-	-
ENSMUSG00000022236	3.148555596	13.66615454	-2.11091571	0.004192899	0.025361427	Ropn1l	15	31441211	31453737	-	957	protein_coding	-	-
ENSMUSG00000026938	24.34754952	76.88326888	-1.649703237	0.00421286	0.02546446	Fcna	2	25624666	25628030	-	1374	protein_coding	-	Fibrinogen_C
ENSMUSG00000056313	451.8650413	978.3030111	-1.115367439	0.004215755	0.025473115	Tcim	8	24437180	24438984	-	1805	protein_coding	-	-
ENSMUSG00000044433	9.39787464	28.83846419	-1.639201237	0.004251384	0.025660496	Camsap3	8	3587293	3609075	+	6119	protein_coding	-	-
ENSMUSG00000033544	9.894388405	26.31058481	-1.398944431	0.004257119	0.025678471	Angptl1	1	156838562	156861078	+	2841	protein_coding	-	Fibrinogen_C
ENSMUSG00000109419	5.013561129	16.42401964	-1.709050189	0.004264703	0.025715305	Gm45163	8	24220510	24230146	+	3987	lincRNA	-	-
ENSMUSG00000058248	9.809418288	28.59552108	-1.54176214	0.004392846	0.026332862	Kcnh1	1	192190774	192510159	+	7331	protein_coding	-	Ion_trans
ENSMUSG00000038879	5.057050442	20.0845225	-1.957588406	0.004394502	0.026333723	Nipal2	15	34572799	34679212	-	8493	protein_coding	-	DUF803
ENSMUSG00000043110	109.2921875	361.086352	-1.722308116	0.004427823	0.026469591	Lrrn4	2	132868305	132880891	-	3715	protein_coding	-	fn3
ENSMUSG00000091996	0	5.612227679	-4.840379598	0.004444761	1	BC049352	9	45182007	45250020	+	2404	protein_coding	-	-
ENSMUSG00000060275	6.780927151	19.7929915	-1.532162692	0.004459351	0.026630619	Nrg2	18	36017707	36197380	-	3081	protein_coding	-	I-set
ENSMUSG00000095609	6.336474457	46.71886997	-2.869490347	0.004476947	0.026726531	Gm21188	13	120034605	120052194	-	4572	protein_coding	-	-
ENSMUSG00000021263	0.567532666	8.023154219	-3.906519158	0.004556444	0.027135949	Degs2	12	108678711	108702315	-	2583	protein_coding	-	-
ENSMUSG00000028453	31.59492562	81.59431049	-1.359342656	0.004595311	0.027302839	Fancg	4	43002343	43010506	-	3795	protein_coding	-	-
ENSMUSG00000037995	2.034661804	11.64393477	-2.47969605	0.004616716	0.027410472	Igsf9	1	172481788	172498878	+	6612	protein_coding	-	I-set
ENSMUSG00000045288	1.830987811	9.670302897	-2.38337458	0.004627949	0.02745843	Ush1g	11	115315192	115322041	-	3306	protein_coding	-	SAM_1
ENSMUSG00000078762	8.934330389	23.00588243	-1.376312797	0.004642464	0.027528667	Haus5	7	30653711	30664994	-	3455	protein_coding	-	-
ENSMUSG00000038725	139.3287104	294.6004034	-1.077780213	0.004650474	0.027554493	Pkhd1l1	15	44457553	44601369	+	13176	protein_coding	-	TIG
ENSMUSG00000034071	7.333640825	22.98815493	-1.640539764	0.004683252	0.027739261	Zfp551	7	12415153	12422751	-	2636	protein_coding	-	KRAB
ENSMUSG00000063193	5.652033934	24.11251071	-2.075695067	0.004714163	0.027893867	Cd300lb	11	114922781	114934386	-	2917	protein_coding	-	V-set
ENSMUSG00000090124	7.692186013	31.0330407	-1.994923838	0.004718188	0.027908193	Ugt1a7c	1	88095062	88220002	+	4219	protein_coding	-	UDPGT
ENSMUSG00000031517	163.6318116	337.9681277	-1.045241657	0.004734054	0.027935576	Gpm6a	8	54954843	55060871	+	3215	protein_coding	-	-
ENSMUSG00000058656	21.73115929	68.91196062	-1.677758579	0.004736281	0.027939241	Samd12	15	53453810	53902537	-	9283	protein_coding	-	SAM_2
ENSMUSG00000097632	14.41355145	31.13235014	-1.112019278	0.004745017	0.027962336	4930552P12Rik	19	55640589	55702204	-	2496	lincRNA	-	-
ENSMUSG00000062101	10.88197601	32.34306163	-1.585758331	0.004835636	0.028428963	Zfp119b	17	55938381	55949500	-	2166	protein_coding	-	-
ENSMUSG00000026546	4.058845012	18.04516945	-2.122039922	0.004902452	0.028773177	Cfap45	1	172520801	172545870	+	5717	protein_coding	-	-
ENSMUSG00000035041	0.568609286	7.329871304	-3.769808726	0.00492709	0.028878821	Creb3l3	10	81084324	81098874	-	3016	protein_coding	-	bZIP_1
ENSMUSG00000055639	83.15442705	180.827879	-1.124782821	0.004938191	0.02892005	Dach1	14	97786853	98169765	-	7317	protein_coding	-	-
ENSMUSG00000102418	0	4.8361744	-4.622002632	0.004951999	1	Sh2d1b1	1	170277320	170286769	+	2544	protein_coding	-	SH2
ENSMUSG00000051037	8.117443619	23.88738286	-1.570698618	0.004986809	0.029160099	Zfp455	13	67194506	67209298	+	2712	protein_coding	-	KRAB
ENSMUSG00000052117	14.27683628	35.51272899	-1.320044904	0.005003965	0.029240766	D630039A03Rik	4	57908483	57916297	-	2830	protein_coding	-	-
ENSMUSG00000027015	43.24269492	102.2421289	-1.238583882	0.005030806	0.029363542	Cybrd1	2	71117923	71142926	+	5339	protein_coding	-	Cytochrom_B561
ENSMUSG00000036298	20.42969046	46.4060188	-1.171260541	0.0050351	0.029363542	Slc2a13	15	91267696	91573261	-	8367	protein_coding	-	Sugar_tr
ENSMUSG00000003206	43.62341865	98.11891941	-1.166282245	0.005074198	0.029522298	Ebi3	17	55952623	55957021	+	1170	protein_coding	-	-
ENSMUSG00000020839	0.246124243	5.393237532	-4.059846245	0.005075807	1	Tmigd1	11	76902159	76916587	+	1495	protein_coding	-	-
ENSMUSG00000052302	20.15490318	44.69178135	-1.155064272	0.005137927	0.02981334	Tbc1d30	10	121263820	121351278	-	6733	protein_coding	-	-
ENSMUSG00000044217	2.562974079	14.59547313	-2.48391771	0.005250493	0.03033502	Aqp5	15	99590782	99594829	+	2599	protein_coding	-	-
ENSMUSG00000029923	1.510656009	11.06973469	-2.822094644	0.005280613	0.030488795	Rab19	6	39381175	39390380	+	1575	protein_coding	-	Ras
ENSMUSG00000044702	7.336797427	22.05406257	-1.581213787	0.005298743	0.030542801	Palb2	7	122107262	122132985	-	7342	protein_coding	-	-
ENSMUSG00000034532	4.243323917	13.8413269	-1.703383827	0.005338405	0.030730704	Fbxo16	14	65266618	65323973	+	3970	protein_coding	-	-
ENSMUSG00000033227	11.71802395	29.66037749	-1.341870873	0.005379619	0.030947482	Wnt6	1	74771892	74785322	+	2192	protein_coding	-	wnt
ENSMUSG00000046618	100.3169288	293.9620436	-1.550641898	0.005435326	0.031219822	Olfml2a	2	38931978	38963753	+	5579	protein_coding	-	-
ENSMUSG00000050211	64.9927544	138.0827087	-1.086497672	0.00543593	0.031219822	Pla2g4e	2	120166412	120245335	-	6960	protein_coding	-	C2
ENSMUSG00000103520	3.126307438	13.20285734	-2.06311595	0.005525115	0.031658892	1110025M09Rik	15	81584174	81585028	-	855	TEC	-	-
ENSMUSG00000052248	7.318748575	20.73049371	-1.490171671	0.005535501	0.031707961	Zeb2os	2	45111138	45114087	+	1388	antisense	-	-
ENSMUSG00000074342	18.29523591	45.94467609	-1.313047192	0.00554817	0.03174918	I830077J02Rik	3	105924358	105932664	-	2865	protein_coding	-	-
ENSMUSG00000054493	0.513420025	8.559674228	-4.007671959	0.005580192	0.031900952	Gm9947	1	14752937	14776931	+	3566	antisense	-	-
ENSMUSG00000044067	48.32224309	162.9676013	-1.753296321	0.005583752	0.031910821	Gpr22	12	31706867	31713947	-	4608	protein_coding	-	7tm_1
novel.260	13.01753924	28.93154817	-1.136150197	0.005600118	0.031983348	-	4	41314962	41317053	+	1031	-	-	-
ENSMUSG00000020330	0.7489585	7.494135854	-3.256189681	0.005642369	0.032198218	Hmmr	11	40701395	40733422	-	5431	protein_coding	-	-
ENSMUSG00000074802	13.32208261	30.73955155	-1.19413565	0.005683839	0.032365891	Gas2l3	10	89408823	89443967	-	7032	protein_coding	-	CH
ENSMUSG00000022868	606.1630801	1215.531845	-1.003334443	0.005692109	0.032391784	Ahsg	16	22892042	22899438	+	1474	protein_coding	-	-
ENSMUSG00000111531	9.006384707	27.99464017	-1.648069923	0.005776038	0.032837179	Gm32688	10	93317403	93322725	+	585	lincRNA	-	-
ENSMUSG00000089669	6.512554749	20.42736926	-1.63630052	0.005784697	0.032875666	Tnfsf13	11	69682846	69685784	-	1637	protein_coding	-	-
ENSMUSG00000006586	40.13903413	83.72701444	-1.066345436	0.005940813	0.033674929	Runx1t1	4	13743436	13893649	+	7959	protein_coding	-	zf-MYND
ENSMUSG00000040522	14.78720324	41.65884023	-1.493617545	0.006068577	0.034287463	Tlr8	X	167242696	167264329	-	3586	protein_coding	-	TIR
ENSMUSG00000068227	13.52887929	45.89668241	-1.753436772	0.006078579	0.034332824	Il2rb	15	78479256	78495271	-	4287	protein_coding	-	-
ENSMUSG00000040840	21.95078937	48.78890057	-1.145672484	0.006127567	0.03454225	4930579G18Rik	14	54650511	54654607	+	968	antisense	-	-
ENSMUSG00000061577	1.510656009	9.697665696	-2.630133834	0.006162262	0.034692879	Adgrg5	8	94923694	94943280	+	3137	protein_coding	-	7tm_2
ENSMUSG00000105376	8.22674552	22.23537265	-1.456729096	0.006196309	0.034839473	Gm36535	5	111791555	111805689	+	615	lincRNA	-	-
ENSMUSG00000114196	32.43188075	71.90072928	-1.149675103	0.006240889	0.035035101	Gm47547	14	41053653	41061614	+	2713	antisense	-	-
ENSMUSG00000054966	1.018407522	8.233872999	-2.967381032	0.006260037	0.035115043	Lmntd1	6	145365134	145614319	-	7749	protein_coding	-	-
ENSMUSG00000024910	2.078188675	10.03983049	-2.246840948	0.006261463	0.035115043	Ctsw	19	5465240	5468498	-	1232	protein_coding	-	Peptidase_C1
ENSMUSG00000041147	11.71687407	27.23444766	-1.220057976	0.006269885	0.035150944	Brca2	5	150522630	150570329	+	13643	protein_coding	-	-
ENSMUSG00000050592	107.795785	229.7874104	-1.088515609	0.006289064	0.035235767	Fam78a	2	32050055	32084857	-	5973	protein_coding	-	-
ENSMUSG00000021384	5.932106284	19.53359708	-1.729221061	0.006351464	0.035482558	Susd3	13	49230690	49248706	-	2837	protein_coding	-	-
ENSMUSG00000035273	42.04504872	89.53997091	-1.085746914	0.006383826	0.03556446	Hpse	5	100679484	100719716	-	3516	protein_coding	-	-
ENSMUSG00000087382	13.82061038	30.74364336	-1.139866204	0.006580844	0.036390967	Ctcflos	2	173110818	173133204	+	5098	antisense	-	-
ENSMUSG00000090185	1.520165158	9.783251687	-2.645944053	0.006652436	0.036716046	Gm15523	12	103336906	103348057	+	439	antisense	-	-
ENSMUSG00000070323	11.0827398	37.35296037	-1.741854972	0.006721673	0.037015996	Mmp27	9	7571396	7581885	+	2210	protein_coding	-	PG_binding_1
ENSMUSG00000061414	22.23843011	46.72831877	-1.056576998	0.006740718	0.03708567	Cracr2a	6	127561338	127674248	+	7824	protein_coding	-	Ras
ENSMUSG00000040987	64.74278436	134.4611474	-1.048876263	0.006847193	0.037576429	Mill2	7	18839966	18865402	+	4546	protein_coding	-	MHC_I
ENSMUSG00000044461	34.85648597	78.14802034	-1.161795412	0.006884371	0.037732858	Shisa2	14	59625308	59631660	+	3672	protein_coding	-	-
ENSMUSG00000070737	12.14546321	30.92017967	-1.329960844	0.006899905	0.037778953	Tmem35b	4	127123691	127129644	+	1910	protein_coding	-	-
ENSMUSG00000030994	34.17071383	74.54524154	-1.121091448	0.006903479	0.037778953	D7Ertd443e	7	134265779	134385661	-	5969	protein_coding	-	-
ENSMUSG00000005951	23.61527565	61.00890215	-1.357985838	0.006923356	0.037863055	Shpk	11	73199460	73224511	+	2985	protein_coding	-	FGGY_N
ENSMUSG00000075318	3.794602301	13.12963453	-1.810402718	0.006929013	0.037870192	Scn2a	2	65620771	65767447	+	12732	protein_coding	-	Ion_trans
ENSMUSG00000078664	1.135065331	8.474770205	-2.962179726	0.006956992	0.037975398	Sprr2a1	3	92215799	92221911	+	3003	protein_coding	-	-
ENSMUSG00000018570	1.777951791	9.299411373	-2.34370944	0.007086125	0.038547278	2810408A11Rik	11	69897352	69900987	-	2368	protein_coding	-	-
ENSMUSG00000072596	3.088163668	21.20206227	-2.765100687	0.007261241	0.039349895	Ear2	14	44102654	44103534	+	719	protein_coding	-	-
ENSMUSG00000041482	7.696422878	21.42377662	-1.479226953	0.007263065	0.039349895	Piezo2	18	63010213	63387183	-	14566	protein_coding	-	-
ENSMUSG00000028337	17.63742328	42.05027487	-1.243547859	0.007475028	0.040285052	Coro2a	4	46536937	46602202	-	6459	protein_coding	-	-
ENSMUSG00000018752	8.548261116	25.8561532	-1.617466981	0.007578066	0.040739418	Tnfsfm13	11	69682577	69696098	-	2235	protein_coding	-	-
ENSMUSG00000020635	7.84275437	20.58950015	-1.377552857	0.00760378	0.040852416	Fkbp1b	12	4833174	4841591	-	1021	protein_coding	-	FKBP_C
ENSMUSG00000030329	74.8399866	254.4071568	-1.767203404	0.007644855	0.04100979	Pianp	6	124996694	125003096	+	2851	protein_coding	-	-
ENSMUSG00000038777	137.0226653	285.7483023	-1.061845267	0.007743007	0.04140867	Sema6c	3	95160457	95174024	+	5935	protein_coding	-	Sema
ENSMUSG00000018983	7.523499188	22.51386217	-1.566629235	0.00778567	0.041572947	E2f2	4	136172394	136196057	+	4882	protein_coding	-	E2F_TDP
ENSMUSG00000054418	2.003911501	10.01314965	-2.384628129	0.00779073	0.041587201	2900041M22Rik	11	117611247	117613857	+	1784	processed_transcript	-	-
novel.253	8.41470069	30.83809493	-1.870118616	0.007812405	0.041677336	-	3	65395190	65396285	-	1048	-	-	-
novel.214	7.628601782	26.03209529	-1.767072357	0.007822864	0.041720341	-	19	24039761	24047235	-	2993	-	-	-
ENSMUSG00000079419	259.7616785	532.2345707	-1.033407313	0.007835399	0.041759279	Ms4a6c	19	11469366	11482192	+	2050	protein_coding	-	-
ENSMUSG00000028927	5.323376777	22.13333534	-2.029888445	0.007872233	0.041932229	Padi2	4	140906344	140952586	+	5013	protein_coding	-	-
ENSMUSG00000003585	11.85261979	29.36134485	-1.304495996	0.007913865	0.042124224	Sec14l2	11	4097039	4123415	-	3505	protein_coding	-	-
ENSMUSG00000040907	9.312036748	27.3767174	-1.540916877	0.007947703	0.042243719	Atp1a3	7	24978167	25005958	-	5958	protein_coding	-	E1-E2_ATPase
ENSMUSG00000043629	18.59027562	47.0363925	-1.346307808	0.007990625	0.042420029	1700019D03Rik	1	52922324	53020179	-	4330	protein_coding	-	-
ENSMUSG00000023078	1663.076494	4302.064567	-1.371055957	0.008133588	0.043021489	Cxcl13	5	95956951	95961068	+	1150	protein_coding	-	-
ENSMUSG00000097286	0.492248487	7.124608265	-3.758362005	0.008170236	0.043175966	Gm26684	15	54952070	54964642	+	8887	bidirectional_promoter_lncRNA	-	-
ENSMUSG00000046805	374.615038	813.4338526	-1.117570036	0.008295262	0.043630224	Mpeg1	19	12460779	12465284	+	4335	protein_coding	-	-
ENSMUSG00000027811	16.64356189	33.81835636	-1.017413153	0.008343523	0.043830403	4930579G24Rik	3	79629079	79632820	+	1970	protein_coding	-	-
ENSMUSG00000116518	2.464295506	12.09563851	-2.322692494	0.008344912	0.043830403	AC138177.5	15	99875540	99877595	+	1358	processed_transcript	-	-
ENSMUSG00000046169	30.26897387	69.27789919	-1.202765725	0.008409061	0.044089931	Adamts6	13	104287835	104496695	+	7798	protein_coding	-	-
ENSMUSG00000097791	9.166601444	27.25226658	-1.567063885	0.008415725	0.0440983	Gm17315	17	79354699	79358022	+	2504	lincRNA	-	-
ENSMUSG00000006587	25.58212364	55.32907924	-1.105535211	0.008498261	0.044463842	Snai3	8	122454208	122460733	-	1628	protein_coding	-	zf-C2H2
ENSMUSG00000027489	0.568609286	6.350600889	-3.565009932	0.0086282	1	Necab3	2	154544399	154558890	-	2548	protein_coding	-	ABM
ENSMUSG00000053541	5.634022641	18.56736814	-1.727535985	0.008661533	0.045054629	Gm4759	7	106417848	106424469	-	6622	unprocessed_pseudogene	-	-
ENSMUSG00000113019	1.306982016	9.510899876	-2.852374892	0.008706163	0.04522527	Gm47467	13	74509598	74522461	-	395	lincRNA	-	-
ENSMUSG00000038751	0.995082743	8.901839018	-3.104117783	0.008712784	0.045239293	Ptk6	2	181193721	181202789	-	3689	protein_coding	-	Pkinase_Tyr
ENSMUSG00000037572	12.57836433	26.58975264	-1.083426565	0.008844036	0.045709508	Wdhd1	14	47240944	47276857	-	7349	protein_coding	-	WD40
ENSMUSG00000068263	17.33934514	37.58840183	-1.128700552	0.008892978	0.045842012	Efcc1	6	87730869	87755908	+	4053	protein_coding	-	-
ENSMUSG00000046080	11.4537776	39.29462752	-1.780874198	0.008950237	0.046094116	Clec9a	6	129408862	129424763	+	3293	protein_coding	-	Lectin_C
ENSMUSG00000100235	1.083105931	7.442138127	-2.802225533	0.008999536	0.046293209	Gm28557	13	67069399	67108604	-	5072	protein_coding	-	zf-C2H2
ENSMUSG00000086541	3.491135557	13.20694915	-1.92786982	0.009109609	0.046748871	Has2os	15	56689944	56778399	+	1628	processed_transcript	-	-
ENSMUSG00000026765	1.005668512	8.02860996	-2.946148756	0.009118698	0.046781716	Lypd6b	2	49787688	49948849	+	2604	protein_coding	-	-
ENSMUSG00000030346	19.54085655	48.92034658	-1.313169026	0.009137385	0.04686377	Rad51ap1	6	126923050	126939587	-	4813	protein_coding	-	-
ENSMUSG00000027715	5.873867596	16.7065973	-1.508016515	0.009150138	0.046915353	Ccna2	3	36564865	36572150	-	4083	protein_coding	-	Cyclin_C
ENSMUSG00000081665	22.71679514	62.36733546	-1.448771133	0.009284631	0.047463376	Gm15922	7	3731630	3739889	-	3462	polymorphic_pseudogene	-	ig
ENSMUSG00000038077	5.931206453	20.00234635	-1.734392481	0.009345752	0.047707474	Kcna6	6	126708329	126740674	-	5945	protein_coding	-	Ion_trans
ENSMUSG00000083307	18.57430125	40.14227642	-1.095401327	0.009395318	0.047946431	AA414768	X	12936872	12938128	+	1257	processed_pseudogene	-	UQ_con
ENSMUSG00000018924	8.409283674	42.84065314	-2.346429557	0.009425077	0.048070102	Alox15	11	70344152	70352031	-	2454	protein_coding	-	Lipoxygenase
ENSMUSG00000037259	12.20072209	35.84952946	-1.537403413	0.009605967	0.048735924	Dzank1	2	144470557	144527414	-	8262	protein_coding	-	-
ENSMUSG00000034171	1.532904168	8.422772477	-2.419086217	0.009658321	0.04894412	Faah	4	115967145	116017926	-	7834	protein_coding	-	Amidase
ENSMUSG00000038295	16.77302468	39.99719105	-1.239062205	0.009753908	0.049270684	Atg9b	5	24384181	24392143	-	3946	protein_coding	-	-
ENSMUSG00000054293	4.872501921	16.52528722	-1.737799526	0.009824546	0.049498192	P2ry10b	X	107148927	107173661	+	3465	protein_coding	-	7tm_1
ENSMUSG00000033985	34.60608242	83.36967452	-1.264554216	0.00985593	0.049641936	Tesk2	4	116720948	116805956	+	4272	protein_coding	-	Pkinase
ENSMUSG00000085517	0.257786633	4.78213077	-3.886957517	0.009858307	1	Gm12963	4	130024256	130047774	-	1145	antisense	-	-
novel.168	0.513420025	8.657531974	-4.021710662	0.009920446	0.04993798	-	17	73959477	73960801	-	516	-	-	-
ENSMUSG00000063415	217.6913016	476.211532	-1.130765073	0.010000411	0.050282334	Cyp26b1	6	84571414	84593908	-	5352	protein_coding	-	p450
ENSMUSG00000020732	5.007174667	18.31965492	-1.869461763	0.010075822	0.050603018	Rab37	11	115091431	115162236	+	5330	protein_coding	-	Ras
ENSMUSG00000000416	15.57721384	32.01376281	-1.033110935	0.010109187	0.050741295	Cttnbp2	6	18366478	18514843	-	8829	protein_coding	-	-
ENSMUSG00000107277	10.07800504	24.87620082	-1.30381923	0.010178978	0.051002154	Gm10461	5	32607020	32611805	-	4786	TEC	-	-
ENSMUSG00000048728	2.357146846	9.91188207	-2.058640348	0.010239787	0.051187525	Zfp454	11	50872720	50887651	-	2423	protein_coding	-	zf-C2H2
ENSMUSG00000030546	117.5632693	628.0279577	-2.416426635	0.010242319	0.051187525	Plin1	7	79720218	79732903	-	4649	protein_coding	-	Perilipin
ENSMUSG00000060336	0.503910876	5.953028534	-3.489913852	0.01027148	1	Zfp937	2	150218073	150240725	+	2797	protein_coding	-	KRAB
ENSMUSG00000028681	12.42158266	40.57889278	-1.692514252	0.010308324	0.051414574	Ptch2	4	117096075	117116101	+	5974	protein_coding	-	-
novel.480	3.856247639	17.6181884	-2.174573942	0.0103526	0.051561519	-	CHR_MG4249_PATCH	6530563	6533402	-	2840	-	PF01034:Syndecan domain	-
ENSMUSG00000113662	11.79208864	30.3166623	-1.378569522	0.010385412	0.051695349	Gm35558	12	110599745	110601963	-	2219	TEC	-	-
ENSMUSG00000037991	1.006745133	6.959661748	-2.730324202	0.010408457	0.051758905	Rmi2	16	10835059	10892966	+	4495	protein_coding	-	-
ENSMUSG00000036594	15.97688076	77.58718902	-2.273908507	0.010520806	0.052190158	H2-Aa	17	34282744	34287827	-	1874	protein_coding	-	C1-set
ENSMUSG00000113010	1.779028411	8.740302339	-2.252796557	0.010527586	0.052208907	Gm34084	13	44472426	44504548	-	1298	lincRNA	-	-
ENSMUSG00000037016	57.91901039	122.5971255	-1.077783765	0.010555552	0.052332684	Frem2	3	53513938	53657355	-	13255	protein_coding	-	-
ENSMUSG00000025127	3.34379706	12.25299563	-1.84854935	0.010569917	0.052371066	Gcgr	11	120530699	120538986	+	2621	protein_coding	-	7tm_2
ENSMUSG00000097493	8.893992176	31.53955779	-1.808568179	0.010624493	0.05256964	9930014A18Rik	15	60822271	60831793	+	7043	processed_transcript	-	-
ENSMUSG00000049872	38.95610704	77.89562477	-1.010085965	0.010717072	0.052922383	Fam26e	10	34087815	34096519	-	5323	protein_coding	-	-
ENSMUSG00000057729	2.594838561	10.84188263	-2.041873632	0.010731757	0.052967984	Prtn3	10	79874476	79883174	+	1732	protein_coding	-	-
ENSMUSG00000097080	3.277952415	11.88142214	-1.884615806	0.010945579	0.053815746	1700086O06Rik	18	38238405	38250565	-	1931	lincRNA	-	-
ENSMUSG00000029875	24.78838122	55.68965349	-1.160015381	0.010984566	0.053921978	Ccdc184	15	98167158	98170134	+	2977	protein_coding	-	-
ENSMUSG00000040084	7.907452779	19.66086353	-1.305480044	0.011031836	0.054092985	Bub1b	2	118598211	118641591	+	4275	protein_coding	-	-
ENSMUSG00000012819	67.57492714	146.2332976	-1.111035621	0.011050622	0.054169836	Cdh23	10	60302748	60696490	-	16939	protein_coding	-	Cadherin
ENSMUSG00000032586	6.05421681	15.64933029	-1.361554721	0.011092721	0.054296016	Traip	9	107950136	107972270	+	6281	protein_coding	-	-
ENSMUSG00000028226	8.266108784	21.63108556	-1.39034237	0.011094826	0.054296016	Mmp16	4	17852893	18119145	+	8667	protein_coding	-	Hemopexin
ENSMUSG00000054083	11.52170222	27.86055405	-1.263453532	0.011202369	0.054728701	Capn12	7	28881422	28893563	+	4770	protein_coding	-	Peptidase_C2
ENSMUSG00000086477	16.95639491	36.18555654	-1.102210976	0.011282391	0.055024093	Gm15506	7	98682336	98702928	-	4791	processed_transcript	-	-
ENSMUSG00000021719	29.17401961	62.34841953	-1.097060466	0.011285228	0.055024093	Rgs7bp	13	104945904	105054930	-	7077	protein_coding	-	-
ENSMUSG00000079168	0.246124243	4.490599772	-3.79588058	0.011295579	1	Cd209g	8	4134098	4137707	+	3610	protein_coding	-	-
ENSMUSG00000035403	27.64519843	89.65115172	-1.6918324	0.011341438	0.055268468	Crb2	2	37776249	37799103	+	6698	protein_coding	-	EGF
ENSMUSG00000079559	12.67998516	30.61433101	-1.268571826	0.011356254	0.055303374	Colca2	9	51270258	51278569	-	1278	protein_coding	-	-
ENSMUSG00000053297	11.55888019	25.00414923	-1.121021944	0.011378551	0.055356319	AI854703	6	48626764	48633689	+	4306	protein_coding	-	zf-C2H2
ENSMUSG00000029370	3.624908472	15.64037696	-2.088556407	0.011465937	0.055625937	Rassf6	5	90603076	90640657	-	4260	protein_coding	-	RA
ENSMUSG00000056895	0.513420025	6.833759236	-3.682071446	0.011607999	0.056127988	Hist3h2ba	11	58948920	58949533	+	614	protein_coding	-	Histone
ENSMUSG00000064294	2.55346493	22.31737329	-3.108625626	0.011666013	0.056360897	Aox3	1	58113130	58200698	+	7033	protein_coding	-	Fer2
ENSMUSG00000054723	92.36702739	209.4024146	-1.177399921	0.011758561	0.056697833	Vmac	17	56713932	56717699	-	2276	protein_coding	-	-
ENSMUSG00000079547	3.069038196	20.75844705	-2.737025689	0.011805967	0.05685842	H2-DMb1	17	34153072	34160230	+	1485	protein_coding	-	C1-set
ENSMUSG00000097320	9.236790128	23.29127572	-1.328481609	0.011864865	0.057036568	Tmem147os	7	30729579	30745929	+	1416	antisense	-	-
ENSMUSG00000097793	4.447035469	14.85691345	-1.775797148	0.011884372	0.057114567	Gm17259	13	81778773	81783749	-	4608	antisense	-	-
ENSMUSG00000109564	35.97306337	74.93190241	-1.052216021	0.011944206	0.057338777	Muc16	9	18495455	18674530	-	26350	protein_coding	-	-
ENSMUSG00000027386	3.250394415	14.15749283	-2.134566094	0.011982396	0.057458708	Fbln7	2	128862981	128897034	+	3228	protein_coding	-	EGF_CA
ENSMUSG00000090963	1.370603805	8.292778159	-2.630192242	0.011987729	0.057468448	Gm17655	5	110046139	110072513	-	1776	protein_coding	-	KRAB
ENSMUSG00000084866	1.251792756	8.369410815	-2.688688773	0.012050773	0.057716137	A930006K02Rik	16	91465104	91470121	+	776	processed_transcript	-	-
ENSMUSG00000081683	0.556946896	5.951664598	-3.48422313	0.012059365	1	Fzd10	5	128600844	128604093	+	3250	protein_coding	-	Fz
ENSMUSG00000034206	8.431565748	20.60867934	-1.280616821	0.012401939	0.058982929	Polq	16	37011786	37095417	+	9685	protein_coding	-	DEAD
ENSMUSG00000053835	62.21342098	341.4552755	-2.454697414	0.012478181	0.059248377	H2-T24	17	36005695	36020560	-	2182	protein_coding	-	MHC_I
ENSMUSG00000057103	16.64560431	34.59986538	-1.0428654	0.012584144	0.059621364	Nat8f1	6	85910154	85915687	-	1345	protein_coding	-	Acetyltransf_1
ENSMUSG00000060212	24.13813885	56.97069175	-1.23506454	0.012614943	0.059734758	Pcnx2	8	125751508	125898317	-	9574	protein_coding	-	-
ENSMUSG00000107318	0.256710013	4.465282876	-3.789175278	0.012634471	1	Gm30003	5	134747042	134822967	+	1433	antisense	-	-
ENSMUSG00000048040	23.02758209	55.73534167	-1.268797691	0.012701011	0.060076922	Arxes2	X	135993824	135995355	+	1532	protein_coding	-	-
ENSMUSG00000061451	77.06012669	186.5370375	-1.272581911	0.01277443	0.060325815	Tmem151a	19	5070859	5085531	-	4807	protein_coding	-	-
ENSMUSG00000035246	1.082029311	7.254602584	-2.760449798	0.012989877	0.061144127	Pcyt1b	X	93654863	93749951	+	5357	protein_coding	-	CTP_transf_2
ENSMUSG00000078878	11.08037772	27.67106402	-1.344784558	0.013053116	0.06130913	Gm14305	2	176708328	176721813	+	2500	protein_coding	-	KRAB
ENSMUSG00000035165	1.018407522	7.389458432	-2.821956521	0.013176969	0.06177414	Kcne3	7	100176502	100184869	+	1779	protein_coding	-	-
ENSMUSG00000023755	27.24432482	55.60007078	-1.043593148	0.013242328	0.061924271	Rhebl1	15	98877778	98894540	-	3035	protein_coding	-	Ras
ENSMUSG00000052229	9.670549879	23.77307013	-1.304455087	0.013364427	0.062350608	Gpr17	18	31942997	31949636	-	5195	protein_coding	-	7tm_1
ENSMUSG00000034687	26.20491519	61.0007222	-1.21180807	0.013376724	0.062391247	Fras1	5	96373955	96784728	+	17709	protein_coding	-	VWC
ENSMUSG00000098221	4.432212834	14.71864777	-1.718850233	0.013498265	0.062853427	Gm27030	8	121654054	121654517	+	464	lincRNA	-	-
novel.154	14.73596138	41.7641082	-1.492364005	0.013877167	0.064174981	-	17	83905920	83921604	+	2137	-	-	-
ENSMUSG00000010529	2.218171263	11.92591822	-2.457165808	0.013941658	0.064353508	Gm266	12	111484609	111485823	-	1215	protein_coding	-	Ras
ENSMUSG00000108732	8.964111245	23.81270835	-1.404845821	0.013962437	0.064415253	2310043P16Rik	7	34389732	34393612	+	3881	TEC	-	-
ENSMUSG00000068876	27.12238008	62.07794178	-1.187012276	0.014123654	0.064986734	Cgn	3	94760069	94786492	-	6021	protein_coding	-	Myosin_tail_1
ENSMUSG00000094796	0.73837273	11.61989039	-3.91762601	0.014409426	0.066022335	BC147527	13	120300392	120308779	+	1595	protein_coding	-	-
ENSMUSG00000043501	13.94677734	30.51715523	-1.125447252	0.014617617	0.066888185	Lgals2	15	78850860	78855529	-	592	protein_coding	-	-
ENSMUSG00000041372	0.514496646	6.224016409	-3.547230963	0.014632791	1	B4galnt3	6	120203073	120294559	-	3779	protein_coding	-	-
ENSMUSG00000026870	16.68479079	34.99479762	-1.059193802	0.014832667	0.067658732	Cutal	2	34874396	34892132	+	2441	protein_coding	-	-
ENSMUSG00000044164	0.73837273	8.591128833	-3.477581134	0.014870033	0.067793638	Rnf182	13	43615710	43670945	+	3609	protein_coding	-	-
ENSMUSG00000059412	5.13018138	15.38448013	-1.557056988	0.01494583	0.068050063	Fxyd2	9	45399669	45410278	+	4005	protein_coding	-	-
ENSMUSG00000043051	31.60583841	64.93989009	-1.037697744	0.015043033	0.068331732	Disc1	8	125054195	125261858	+	3804	protein_coding	-	-
ENSMUSG00000085112	0.825319299	5.953710501	-2.89057662	0.015089596	1	A530072M11Rik	4	16164110	16266225	+	1852	processed_transcript	-	-
ENSMUSG00000048647	10.86733381	26.94078301	-1.307143623	0.015142277	0.068692886	Exd1	2	119516505	119547627	-	6042	protein_coding	-	3_5_exonuc
ENSMUSG00000033949	7.599859987	19.30983316	-1.334169784	0.01518364	0.068826701	Trim36	18	46165302	46212607	-	4849	protein_coding	-	zf-B_box
ENSMUSG00000097837	2.787926784	11.98473563	-2.069530574	0.015233668	0.069003564	Gm26794	2	55433514	55437860	-	4312	lincRNA	-	-
ENSMUSG00000029830	2.872720112	11.3770387	-1.972456107	0.015262461	0.069094002	Svopl	6	37983739	38046996	-	5814	protein_coding	-	MFS_1
ENSMUSG00000087362	1.583786947	8.396091646	-2.400918615	0.015289804	0.069127867	Gm13710	2	84500760	84531322	-	965	lincRNA	-	-
ENSMUSG00000047787	6.191039153	17.14184973	-1.447908703	0.015311119	0.069199563	Flrt1	19	7092014	7105729	-	5859	protein_coding	-	-
ENSMUSG00000042976	1.230621217	11.47216858	-3.168397678	0.015334638	0.069248719	9930038B18Rik	12	8873187	8893473	-	3966	lincRNA	-	-
ENSMUSG00000073413	0	3.854176114	-4.29821558	0.015440268	1	Ly6g6d	17	35071443	35078065	-	1172	protein_coding	-	-
ENSMUSG00000041343	11.49848826	24.33627097	-1.086698686	0.01557973	0.070020265	Ankrd42	7	92581723	92637142	-	5099	protein_coding	-	-
ENSMUSG00000043165	7.243464397	21.75707583	-1.573945672	0.015672469	0.070364372	Lor	3	92080271	92083142	-	1779	protein_coding	-	-
ENSMUSG00000079017	486.8837661	1025.79981	-1.074327214	0.015727444	0.07055658	Ifi27l2a	12	103442167	103443680	-	463	protein_coding	-	-
[truncated: 278 more rows]
